# Supplementary material for: Temporal instability of the post-surgical maxillary sinus microbiota
Source: BMC Infect Dis. 2018 Aug 30;18:441. doi: 10.1186/s12879-018-3272-9 (PMC6117940; doi:10.1186/s12879-018-3272-9)
Supplement: Supplementary file 2 — 16S rRNA gene sequences of all samples presented by group. (XLS 255 kb) [file 12879_2018_3272_MOESM2_ESM.xls]

## Sheet: otu_table_no_pynast_failures_L6
	GROUP 1-NO CRS																				GROUP 2-PERSISTENT CRS																								GROUP 3-CRS WITH EXACERBATION
Taxon	Subject 6a	Subject 6b	Subject 10a	Subject 10b	Subject 13a	Subject 13b	Subject 14a	Subject 14b	Subject 15a	Subject 15b	Subject 16a	Subect 16b	Subject 19a	Subject 19b	Subject 20a	Subject 20b	Subject 31a	Subject 31b			Subject 1a	Subject 1b	Subject 11a	Subject 11b	Subject 18a	Subject 18b	Subject 23a	Subject 23b	Subject 24a	Subject 24b	Subject 25a	Subject 25b	Subject 28a	Subject 28b	Subject 30a	Subject 30b	Subject 34a	Subject 34b	Subject 35a	Subject 35b	Subject 36a	Subject 36b			Subject 2a	Subject 2b	Subject 3a	Subject 3b	Subject 4a
k__Bacteria;Other;Other;Other;Other;Other	0	0.00247525	0	0	0	0	0	0	0	0	0.00441609	0	0	0	0	0	0	0			0	0	0	0	0	0	0	0	0	0	0	0	0	0	0.000226091	0	0	0	0	0	0	0			0	0	0	0	0
k__Bacteria;p__Acidobacteria;c__Acidobacteria-6;o__iii1-15;f__;g__	0	0	0	0	0	0	0	0	0	0	0	0	0	0	0	0	0	0			0	0	0	0	0	0	0	0	0	0	0	0	0	0	0	0	0	0	0	0	0	0			0	0	0	0	0
k__Bacteria;p__Acidobacteria;c__Acidobacteriia;o__Acidobacteriales;f__Acidobacteriaceae;g__Edaphobacter	0	0	0	0	0	0	0	0	0	0	0	0	0	0	0	0	0	0			0	0	0	0	0	0	0	0	0	0	0	0	0	0	0	0	0	0	0	0	0.00241838	0			0	0	0	0	0
k__Bacteria;p__Acidobacteria;c__[Chloracidobacteria];o__RB41;f__Ellin6075;g__	0	0	0	0	0	0	0	0	0	0	0	0	0	0	0	0	0	0			0	0	0	0	0	0	0	0	0	0	0	0	0	0	0	0	0	0	0	0	0	0			0	0.00133274	0	0	0
k__Bacteria;p__Actinobacteria;c__Actinobacteria;o__Actinomycetales;Other;Other	0	0	0	0	0	0	0	0	0	0	0	0.00130378	0	0	0	0	0	0			0	0	0	0	0.00302703	0	0	0	0	0	0	0	0	0	0	0	0	0	0	0	0	0			0	0	0	0	0
k__Bacteria;p__Actinobacteria;c__Actinobacteria;o__Actinomycetales;f__Actinomycetaceae;g__Actinomyces	0	0	0	0	0.00274876	0	0	0.00213904	0	0	0	0	0	0	0	0	0	0			0	0	0	0	0.00108108	0	0	0	0	0	0	0	0	0	0	0	0	0	0	0	0	0			0	0	0	0	0
k__Bacteria;p__Actinobacteria;c__Actinobacteria;o__Actinomycetales;f__Actinomycetaceae;g__Varibaculum	0	0	0	0	0	0	0	0	0	0	0	0	0	0	0	0	0	0			0	0	0	0	0	0	0	0	0	0	0	0	0	0	0	0	0	0.00149298	0	0	0	0			0	0.000888494	0	0	0
k__Bacteria;p__Actinobacteria;c__Actinobacteria;o__Actinomycetales;f__Brevibacteriaceae;g__Brevibacterium	0.00973899	0	0	0	0	0	0	0	0	0	0	0.00065189	0	0	0	0	0	0.000144321			0	0	0	0	0.000216216	0.000192604	0	0	0	0	0	0	0	0	0	0	0	0.000298597	0	0	0	0			0	0	0	0	0
k__Bacteria;p__Actinobacteria;c__Actinobacteria;o__Actinomycetales;f__Corynebacteriaceae;g__Corynebacterium	0.225945	0.125	0.000763359	0.00401837	0.0472787	0.0240746	0.0636002	0.0203209	0.0163773	0.220779	0.122669	0.124511	0.00646204	0	0.00473118	0	0.00340136	0.00303074			0	0	0	0.0018711	0.000864865	0.000770416	0	0.197598	0.0872655	0.0723672	0	0	0.129415	0.000196889	0.170925	0.0708254	0.00843882	0.15109	0.185284	0.0543229	0.488513	0.000194024			0.0320448	0.0262106	0.0601754	0.0274472	0.025299
k__Bacteria;p__Actinobacteria;c__Actinobacteria;o__Actinomycetales;f__Dermabacteraceae;g__Brachybacterium	0	0	0	0	0	0	0	0	0	0	0	0	0	0	0.000430108	0	0	0			0	0	0	0	0	0	0	0	0	0	0	0	0	0	0	0	0	0	0.000222965	0	0	0			0	0	0	0	0
k__Bacteria;p__Actinobacteria;c__Actinobacteria;o__Actinomycetales;f__Dermacoccaceae;g__Dermacoccus	0	0	0	0	0	0	0	0.00427807	0	0.000564653	0	0	0.00753904	0	0.000430108	0	0	0			0	0	0	0.0002079	0.000648649	0	0	0	0	0	0	0.00031211	0	0	0	0	0	0	0	0	0	0			0	0.000888494	0.000604778	0	0.000459982
k__Bacteria;p__Actinobacteria;c__Actinobacteria;o__Actinomycetales;f__Dietziaceae;g__Dietzia	0	0	0	0	0	0	0	0	0	0	0	0	0	0	0	0	0	0			0	0	0	0	0	0	0	0	0	0	0	0	0	0	0	0	0	0	0	0.000510074	0	0			0.00101729	0	0.000907167	0	0
k__Bacteria;p__Actinobacteria;c__Actinobacteria;o__Actinomycetales;f__Geodermatophilaceae;Other	0	0	0	0	0	0	0	0	0	0.000564653	0	0	0	0	0	0	0	0			0	0	0	0	0	0	0	0	0	0	0	0.00031211	0	0	0	0	0	0	0	0	0	0			0	0	0	0	0
k__Bacteria;p__Actinobacteria;c__Actinobacteria;o__Actinomycetales;f__Geodermatophilaceae;g__	0	0	0	0	0	0	0	0	0	0.000564653	0	0	0	0	0	0	0	0			0	0	0	0	0	0	0	0	0	0	0	0	0	0	0	0	0	0	0	0	0	0			0.000508647	0	0	0	0
k__Bacteria;p__Actinobacteria;c__Actinobacteria;o__Actinomycetales;f__Gordoniaceae;g__Gordonia	0	0	0	0	0	0	0	0	0	0	0	0	0	0	0	0	0	0			0	0	0	0	0	0	0	0	0	0	0	0	0	0	0	0	0	0.00119439	0	0	0	0			0	0	0	0	0
k__Bacteria;p__Actinobacteria;c__Actinobacteria;o__Actinomycetales;f__Intrasporangiaceae;g__Phycicoccus	0	0	0	0	0	0	0	0	0	0	0	0	0	0	0	0	0	0			0	0	0	0	0	0.000192604	0	0	0	0	0	0	0	0	0	0	0	0	0	0	0	0			0.000508647	0.000444247	0	0	0
k__Bacteria;p__Actinobacteria;c__Actinobacteria;o__Actinomycetales;f__Microbacteriaceae;Other	0	0	0.000763359	0	0.00164926	0	0	0	0	0	0	0	0	0	0.000430108	0	0	0			0	0	0	0	0	0	0	0	0	0	0	0	0	0	0	0	0	0	0	0	0	0			0	0	0.000907167	0	0
k__Bacteria;p__Actinobacteria;c__Actinobacteria;o__Actinomycetales;f__Microbacteriaceae;g__Microbacterium	0	0.00123762	0	0.000861079	0.00329852	0.00120373	0	0.00213904	0	0	0.000981354	0.0071708	0	0.000201167	0.000430108	0	0	0			0	0	0	0	0.000432432	0	0	0	0	0	0	0	0	0	0	0	0	0	0.000445931	0	0	0			0	0	0.00241911	0	0
k__Bacteria;p__Actinobacteria;c__Actinobacteria;o__Actinomycetales;f__Micrococcaceae;g__Arthrobacter	0	0	0	0	0.00109951	0	0	0	0	0	0	0	0	0	0	0	0	0			0	0	0	0	0	0	0	0	0	0	0	0	0	0	0	0	0	0	0	0	0	0			0	0	0	0	0
k__Bacteria;p__Actinobacteria;c__Actinobacteria;o__Actinomycetales;f__Micrococcaceae;g__Kocuria	0	0	0	0	0.00164926	0	0	0	0	0.00169396	0	0	0.00215401	0	0	0	0	0			0	0	0	0	0	0.00134823	0	0	0.000568505	0	0	0	0	0	0	0	0	0	0.00133779	0	0	0			0.00152594	0.000444247	0.00514061	0	0.000229991
k__Bacteria;p__Actinobacteria;c__Actinobacteria;o__Actinomycetales;f__Micrococcaceae;g__Micrococcus	0	0.00123762	0	0.00401837	0.00329852	0	0	0	0	0.00112931	0	0.00130378	0.00592353	0	0	0	0	0			0	0	0	0	0.000864865	0	0	0	0	0	0	0	0	0	0	0.000272405	0	0.00119439	0.00289855	0.000255037	0	0			0	0.000444247	0	0	0
k__Bacteria;p__Actinobacteria;c__Actinobacteria;o__Actinomycetales;f__Micrococcaceae;g__Rothia	0	0	0	0	0.000549753	0	0	0.00427807	0	0	0.00539745	0.00586701	0.00215401	0	0.000430108	0	0	0			0	0	0	0	0.00172973	0	0	0	0	0	0	0.00093633	0	0.000196889	0	0	0	0	0	0.000255037	0	0			0.00152594	0.00177699	0.000302389	0	0
k__Bacteria;p__Actinobacteria;c__Actinobacteria;o__Actinomycetales;f__Mycobacteriaceae;g__Mycobacterium	0.00038956	0.00123762	0	0	0.000549753	0.000902799	0	0	0.000655093	0	0	0	0.00107701	0	0	0	0	0			0	0	0	0	0.00259459	0.000192604	0	0	0.000568505	0.00019044	0	0	0	0	0	0.000272405	0	0	0	0	0.00241838	0			0.00559512	0.00355398	0.00211672	0	0
k__Bacteria;p__Actinobacteria;c__Actinobacteria;o__Actinomycetales;f__Nocardiaceae;g__Rhodococcus	0	0	0	0	0	0	0	0.00106952	0	0	0	0	0	0	0	0	0	0			0	0	0	0	0	0	0	0	0.000284252	0	0	0.00842697	0	0	0	0	0	0	0	0	0	0			0	0	0	0	0
k__Bacteria;p__Actinobacteria;c__Actinobacteria;o__Actinomycetales;f__Nocardioidaceae;g__	0	0	0	0	0.00109951	0.000902799	0	0	0	0	0	0	0	0	0	0	0	0			0	0	0	0	0	0	0	0	0	0	0	0.00124844	0	0	0	0	0	0	0	0	0	0			0	0	0	0	0
k__Bacteria;p__Actinobacteria;c__Actinobacteria;o__Actinomycetales;f__Nocardioidaceae;g__Friedmanniella	0	0	0	0	0.00494777	0	0	0	0	0	0	0	0	0	0.000430108	0	0	0			0	0	0	0	0.000216216	0	0	0	0	0	0	0	0	0	0	0	0	0	0	0	0	0			0	0	0	0	0
k__Bacteria;p__Actinobacteria;c__Actinobacteria;o__Actinomycetales;f__Promicromonosporaceae;g__Cellulosimicrobium	0	0	0.0587786	0.000861079	0	0	0	0	0	0.000564653	0	0.00847458	0.00215401	0	0	0.000215517	0	0			0	0	0	0	0.00237838	0	0	0	0	0	0	0.00842697	0	0	0	0	0	0	0	0.000255037	0.00725514	0			0	0	0	0	0
k__Bacteria;p__Actinobacteria;c__Actinobacteria;o__Actinomycetales;f__Propionibacteriaceae;g__Propionibacterium	0.00311648	0.0049505	0.0687023	0.0800804	0.0137438	0.017755	0.11925	0.248128	0.0658369	0.0626765	0.0260059	0.177314	0.186861	0.00100583	0.0129032	0	0	0			0.000648929	0.000782065	0.000171836	0.0197505	0.0114595	0.00134823	0.000559076	0.00891127	0.0184764	0.00533232	0	0.0162297	0.00091352	0.00433156	0.0271309	0.0479433	0.00843882	0.00656913	0.168785	0.10482	0.00120919	0			0.0712106	0.0986228	0.0907167	0.00752975	0.026219
k__Bacteria;p__Actinobacteria;c__Actinobacteria;o__Actinomycetales;f__Propionibacteriaceae;g__Propionimicrobium	0	0	0	0	0	0	0	0	0	0	0	0	0	0	0	0	0	0			0	0	0	0	0	0	0	0	0	0	0	0	0	0	0	0	0	0	0	0	0	0			0	0	0	0	0
k__Bacteria;p__Actinobacteria;c__Actinobacteria;o__Actinomycetales;f__Pseudonocardiaceae;g__Saccharopolyspora	0	0	0	0	0	0	0	0	0	0	0	0	0	0	0	0	0	0			0	0	0	0	0	0	0	0	0	0	0	0	0	0	0	0	0	0	0	0	0	0			0	0	0	0	0
k__Bacteria;p__Actinobacteria;c__Actinobacteria;o__Actinomycetales;f__Sporichthyaceae;g__	0	0	0	0	0.000549753	0	0	0	0	0	0	0	0	0	0	0	0	0			0	0	0	0	0	0	0	0	0	0	0	0.00062422	0	0	0	0	0	0	0	0	0	0			0	0	0	0	0
k__Bacteria;p__Actinobacteria;c__Actinobacteria;o__Actinomycetales;f__Streptomycetaceae;Other	0	0	0	0	0	0	0	0	0	0	0	0	0	0	0	0	0	0			0	0	0	0.0002079	0	0	0	0	0	0	0	0	0	0	0	0	0	0	0	0	0	0			0	0	0	0	0
k__Bacteria;p__Actinobacteria;c__Actinobacteria;o__Actinomycetales;f__Williamsiaceae;g__Williamsia	0	0	0	0	0	0	0	0	0	0	0	0	0	0	0	0	0	0			0	0	0	0	0	0	0	0	0	0	0	0.00031211	0	0	0	0	0	0	0	0	0	0			0.000508647	0	0	0	0
k__Bacteria;p__Actinobacteria;c__Actinobacteria;o__Actinomycetales;f__Yaniellaceae;g__Yaniella	0	0	0	0	0	0	0	0	0	0.00282326	0	0	0	0	0	0	0	0			0	0	0	0	0	0	0	0	0	0	0	0	0	0	0	0	0	0	0	0	0	0			0	0	0	0	0
k__Bacteria;p__Actinobacteria;c__Actinobacteria;o__Bifidobacteriales;f__Bifidobacteriaceae;Other	0	0	0.00229008	0.000574053	0.00439802	0.000601866	0.000567859	0.00213904	0.00589584	0.00508187	0.0103042	0	0	0	0	0	0	0			0	0	0	0.0002079	0	0	0	0	0	0	0	0	0	0	0	0	0	0	0.000222965	0	0	0.000388048			0.00101729	0	0	0	0
k__Bacteria;p__Actinobacteria;c__Actinobacteria;o__Bifidobacteriales;f__Bifidobacteriaceae;g__Bifidobacterium	0	0	0.00534351	0.00459242	0.00219901	0.000300933	0.00567859	0.00534759	0.00262037	0	0.00736016	0	0	0	0	0	0	0			0	0	0	0.0002079	0	0	0	0	0	0	0	0	0	0	0	0	0	0	0	0	0	0			0	0	0	0	0
k__Bacteria;p__Actinobacteria;c__Coriobacteriia;o__Coriobacteriales;f__Coriobacteriaceae;g__Atopobium	0	0	0	0	0	0	0	0.00106952	0.00131019	0	0	0.00065189	0	0	0	0	0	0			0	0	0	0	0	0	0	0	0	0	0	0.00031211	0	0	0	0	0	0	0	0	0	0			0	0	0	0	0
k__Bacteria;p__Actinobacteria;c__Coriobacteriia;o__Coriobacteriales;f__Coriobacteriaceae;g__Collinsella	0	0	0.00305344	0	0	0	0	0	0	0	0	0	0	0	0	0	0	0			0	0	0	0	0	0	0	0	0.00113701	0.00019044	0	0	0	0	0	0	0	0	0	0	0	0			0	0	0	0	0
k__Bacteria;p__Actinobacteria;c__Coriobacteriia;o__Coriobacteriales;f__Coriobacteriaceae;g__Eggerthella	0	0	0	0	0.000549753	0	0	0	0	0	0	0	0	0	0	0	0	0			0	0	0	0	0	0	0	0	0	0	0	0	0	0	0	0	0	0	0	0	0	0			0	0	0	0	0
k__Bacteria;p__Actinobacteria;c__Nitriliruptoria;o__Euzebyales;f__Euzebyaceae;g__Euzebya	0	0	0	0	0	0	0	0	0	0	0	0	0	0	0	0	0	0			0	0	0	0	0	0	0	0	0	0	0	0	0	0	0	0	0	0	0	0	0	0			0	0	0	0	0
k__Bacteria;p__Actinobacteria;c__Rubrobacteria;o__Rubrobacterales;f__Rubrobacteraceae;g__Rubrobacter	0	0	0	0	0	0	0	0	0	0	0	0	0	0	0	0	0	0			0	0	0	0	0	0	0	0	0	0	0	0	0	0	0	0	0	0	0	0	0	0			0	0	0	0	0
k__Bacteria;p__Actinobacteria;c__Thermoleophilia;o__Solirubrobacterales;f__;g__	0	0	0	0	0	0	0	0	0	0	0	0	0	0	0	0	0	0			0	0	0	0	0	0	0	0	0	0	0	0	0	0	0	0	0	0	0	0	0	0			0	0	0	0	0
k__Bacteria;p__Actinobacteria;c__Thermoleophilia;o__Solirubrobacterales;f__Patulibacteraceae;g__	0	0	0	0	0	0	0	0	0	0	0	0	0	0	0	0	0	0			0	0	0	0	0	0	0	0	0	0	0	0	0	0	0	0	0	0	0	0	0.00241838	0			0	0	0	0	0
k__Bacteria;p__Armatimonadetes;c__[Fimbriimonadia];o__[Fimbriimonadales];f__[Fimbriimonadaceae];g__Fimbriimonas	0	0	0	0	0	0	0	0	0	0	0	0	0	0	0	0	0	0			0	0	0	0	0	0	0	0	0	0	0	0	0	0	0	0	0	0	0	0	0.00241838	0			0	0	0	0	0
k__Bacteria;p__Bacteroidetes;c__Bacteroidia;o__Bacteroidales;Other;Other	0	0	0	0	0	0	0	0	0	0	0	0	0	0	0	0	0	0			0	0	0	0	0	0	0	0	0	0	0	0	0	0	0	0	0	0	0	0	0	0			0	0	0	0	0
k__Bacteria;p__Bacteroidetes;c__Bacteroidia;o__Bacteroidales;f__;g__	0	0	0	0	0	0	0	0	0	0	0	0	0	0	0	0	0	0			0	0	0	0	0	0	0	0	0	0	0	0	0	0	0	0	0	0	0	0	0	0			0	0.000888494	0	0	0
k__Bacteria;p__Bacteroidetes;c__Bacteroidia;o__Bacteroidales;f__Bacteroidaceae;g__Bacteroides	0	0	0.0145038	0.0054535	0.00934579	0.000300933	0	0	0	0.00225861	0.00736016	0	0	0	0	0	0	0			0.00021631	8.68961e-05	0	0	0.00540541	0	0	0	0	0	0	0	0	0	0	0	0	0.0089579	0	0	0	0			0	0	0	0	0
k__Bacteria;p__Bacteroidetes;c__Bacteroidia;o__Bacteroidales;f__Porphyromonadaceae;g__	0	0	0	0	0	0	0	0	0	0	0	0	0	0	0	0	0	0			0	0	0	0	0	0	0	0	0	0	0	0	0	0	0	0	0	0	0	0	0	0			0	0	0	0	0
k__Bacteria;p__Bacteroidetes;c__Bacteroidia;o__Bacteroidales;f__Porphyromonadaceae;g__Dysgonomonas	0	0	0	0	0	0	0	0	0	0	0	0	0	0	0	0	0	0			0	0	0	0	0	0	0	0	0	0	0	0	0	0	0	0	0	0	0	0	0	0			0	0	0	0	0
k__Bacteria;p__Bacteroidetes;c__Bacteroidia;o__Bacteroidales;f__Porphyromonadaceae;g__Parabacteroides	0	0	0	0	0.00329852	0	0	0	0	0	0	0	0	0	0	0	0	0			0	0	8.5918e-05	0	0.00237838	0	0	0	0	0	0	0	0	0	0	0	0	0	0	0	0	0			0	0	0	0	0
k__Bacteria;p__Bacteroidetes;c__Bacteroidia;o__Bacteroidales;f__Porphyromonadaceae;g__Porphyromonas	0	0	0	0.00114811	0	0	0	0	0	0	0	0.00065189	0	0	0	0.000215517	0	0			0	0	0	0	0	0	0	0	0.000284252	0	0	0	0	0	0	0	0	0.015527	0	0	0	0			0	0.00444247	0.000907167	0	0
k__Bacteria;p__Bacteroidetes;c__Bacteroidia;o__Bacteroidales;f__Porphyromonadaceae;g__Tannerella	0	0	0	0	0	0	0	0	0	0	0	0	0	0	0	0	0	0			0	0	0	0	0	0	0	0	0	0	0	0	0	0	0	0	0	0	0	0	0	0			0	0	0	0	0
k__Bacteria;p__Bacteroidetes;c__Bacteroidia;o__Bacteroidales;f__Prevotellaceae;g__Prevotella	0.0019478	0	0.0335878	0.0137773	0	0.0126392	0.00965361	0.00106952	0.0206354	0.0293619	0	0	0.00969305	0	0	0.000215517	0	0			0.00021631	0	0	0.0024948	0.00194595	0	0	0	0	0.00209484	0	0.00031211	0	0	0	0	0	0.00627053	0.00111483	0.00178526	0	0			0.0183113	0.00799645	0	0.000728686	0.112695
k__Bacteria;p__Bacteroidetes;c__Bacteroidia;o__Bacteroidales;f__Rikenellaceae;g__	0	0	0	0	0	0	0	0	0	0	0	0	0	0	0	0	0	0			0	0	0	0	0	0	0	0	0	0	0	0	0	0	0	0	0	0	0	0	0	0			0	0	0	0	0
k__Bacteria;p__Bacteroidetes;c__Bacteroidia;o__Bacteroidales;f__S24-7;g__	0	0	0	0	0	0	0	0	0	0	0.00196271	0	0	0	0	0	0	0			0	0	0	0	0	0	0	0	0	0	0	0	0	0	0	0	0	0	0	0	0	0			0	0	0	0	0
k__Bacteria;p__Bacteroidetes;c__Bacteroidia;o__Bacteroidales;f__[Odoribacteraceae];g__Odoribacter	0	0	0	0	0	0	0	0	0	0.00169396	0	0	0	0	0	0	0	0			0	0	0	0	0	0	0	0	0	0	0	0	0	0	0	0	0	0	0	0	0	0			0	0	0	0	0
k__Bacteria;p__Bacteroidetes;c__Bacteroidia;o__Bacteroidales;f__[Paraprevotellaceae];g__[Prevotella]	0	0	0	0	0	0	0	0	0.00262037	0	0.00392542	0	0	0	0	0	0	0			0	0	0	0.0004158	0	0	0	0	0.000284252	0	0	0	0	0	0	0	0	0	0.000222965	0	0	0			0.00203459	0.00399822	0	0	0
k__Bacteria;p__Bacteroidetes;c__Cytophagia;o__Cytophagales;f__Cytophagaceae;g__Adhaeribacter	0	0	0	0.000574053	0	0	0	0	0	0	0	0	0	0	0	0	0	0			0	0	0	0	0	0	0	0	0	0	0	0	0	0	0	0	0	0	0	0	0	0			0	0	0	0	0
k__Bacteria;p__Bacteroidetes;c__Cytophagia;o__Cytophagales;f__Cytophagaceae;g__Hymenobacter	0	0	0	0	0	0	0	0	0	0	0	0	0	0	0	0	0	0			0	0	0	0	0	0	0	0	0	0	0	0	0	0	0	0	0	0	0	0	0	0			0	0	0	0	0
k__Bacteria;p__Bacteroidetes;c__Cytophagia;o__Cytophagales;f__Cytophagaceae;g__Larkinella	0	0	0	0	0	0	0	0	0	0	0	0	0	0	0	0	0	0			0	0	0	0	0	0	0	0	0	0	0	0	0	0	0	0	0	0	0.000445931	0	0	0			0	0	0	0	0
k__Bacteria;p__Bacteroidetes;c__Flavobacteriia;o__Flavobacteriales;f__Flavobacteriaceae;Other	0	0	0	0	0	0.000902799	0	0	0	0	0	0	0	0	0.000430108	0	0	0			0	0	0	0	0	0	0	0	0	0	0	0	0	0	0	0	0	0	0	0	0	0			0	0	0	0	0
k__Bacteria;p__Bacteroidetes;c__Flavobacteriia;o__Flavobacteriales;f__Flavobacteriaceae;g__Capnocytophaga	0	0	0	0	0	0	0	0	0	0	0	0	0	0	0	0	0	0.000144321			0	0	0	0	0.000216216	0	0	0	0	0	0	0	0	0	0	0	0	0	0	0	0	0			0	0.00133274	0	0	0
k__Bacteria;p__Bacteroidetes;c__Flavobacteriia;o__Flavobacteriales;f__Flavobacteriaceae;g__Flavobacterium	0	0	0	0	0.00164926	0	0	0.00213904	0	0	0	0	0.00161551	0	0	0	0	0			0	0	0	0	0	0	0	0	0	0	0	0.0290262	0	0	0	0	0.00140647	0	0	0	0	0			0	0	0	0	0
k__Bacteria;p__Bacteroidetes;c__Flavobacteriia;o__Flavobacteriales;f__Flavobacteriaceae;g__Myroides	0	0	0	0	0	0	0	0	0	0	0	0	0	0	0	0	0	0			0	0	0	0	0	0	0	0	0	0.0009522	0	0	0	0	0	0	0	0	0	0	0	0			0	0	0	0	0
k__Bacteria;p__Bacteroidetes;c__Flavobacteriia;o__Flavobacteriales;f__[Weeksellaceae];Other	0	0	0	0	0	0	0	0	0	0	0	0	0	0	0	0	0	0			0	0	0	0	0	0	0	0	0	0	0	0	0	0	0	0	0	0.000298597	0	0	0	0			0	0	0	0	0
k__Bacteria;p__Bacteroidetes;c__Flavobacteriia;o__Flavobacteriales;f__[Weeksellaceae];g__	0	0	0	0	0	0	0	0	0.000655093	0	0	0	0	0	0	0.000431034	0	0			0	0	0	0	0	0	0	0	0.00113701	0	0	0	0	0	0	0	0	0	0	0	0	0			0	0.00177699	0	0	0
k__Bacteria;p__Bacteroidetes;c__Flavobacteriia;o__Flavobacteriales;f__[Weeksellaceae];g__Chryseobacterium	0	0	0	0	0	0	0	0	0	0	0	0.00325945	0	0.46027	0	0	0	0			0	0	0	0	0.0315676	0	0	0	0	0	0	0.00031211	0.000304507	0	0	0	0	0	0	0	0	0			0	0.00666371	0.00151194	0.000242895	0
k__Bacteria;p__Bacteroidetes;c__Flavobacteriia;o__Flavobacteriales;f__[Weeksellaceae];g__Cloacibacterium	0	0	0	0.00258324	0.00659703	0.00331026	0.00511073	0.00320856	0.0104815	0.00112931	0.00834151	0	0	0	0	0	0	0			0	0	8.5918e-05	0	0.000864865	0	0	0	0.00170551	0	0	0	0	0	0	0	0	0	0	0	0	0			0.00152594	0	0	0	0
k__Bacteria;p__Bacteroidetes;c__Flavobacteriia;o__Flavobacteriales;f__[Weeksellaceae];g__Elizabethkingia	0.0798598	0	0	0	0	0	0	0	0	0	0	0	0	0	0	0	0	0			0	0	0	0	0	0	0	0	0	0	0	0.295256	0	0	0	0	0	0	0	0	0	0			0.000508647	0.00399822	0	0	0
k__Bacteria;p__Bacteroidetes;c__Flavobacteriia;o__Flavobacteriales;f__[Weeksellaceae];g__Wautersiella	0	0	0	0	0	0	0	0	0	0	0	0	0	0	0	0	0	0			0	0	0	0	0	0	0	0	0	0	0	0	0	0	0	0	0	0	0	0	0	0			0	0	0	0	0
k__Bacteria;p__Bacteroidetes;c__Sphingobacteriia;o__Sphingobacteriales;f__Sphingobacteriaceae;g__	0	0	0.00992366	0	0	0	0	0	0	0	0	0	0.00215401	0	0	0	0	0			0	0	0	0	0	0	0	0	0	0	0	0	0	0	0	0	0	0	0	0.000510074	0	0			0	0	0	0	0
k__Bacteria;p__Bacteroidetes;c__Sphingobacteriia;o__Sphingobacteriales;f__Sphingobacteriaceae;g__Pedobacter	0	0	0	0	0.00824629	0	0	0.00748663	0	0	0	0	0.00376952	0	0	0	0	0			0	0	0	0	0.00237838	0	0	0	0	0	0	0.00093633	0	0	0	0	0	0	0	0	0	0			0	0	0.000604778	0	0
k__Bacteria;p__Bacteroidetes;c__Sphingobacteriia;o__Sphingobacteriales;f__Sphingobacteriaceae;g__Sphingobacterium	0	0	0	0	0.0120946	0	0	0	0	0.000564653	0	0	0.000538503	0	0	0	0	0			0	0	0	0	0	0	0	0	0	0	0	0.00062422	0.00121803	0.000196889	0.000226091	0	0	0	0.00535117	0.000255037	0	0			0	0	0.000907167	0	0
k__Bacteria;p__Bacteroidetes;c__[Saprospirae];o__[Saprospirales];f__Chitinophagaceae;g__	0	0	0	0	0	0	0	0	0	0	0	0	0	0	0	0	0	0			0	0	0	0	0	0	0	0	0	0	0	0	0	0	0	0	0	0	0	0	0.00362757	0			0	0	0	0	0
k__Bacteria;p__Bacteroidetes;c__[Saprospirae];o__[Saprospirales];f__Chitinophagaceae;g__Sediminibacterium	0	0	0	0	0	0	0	0	0	0	0	0	0	0	0	0	0	0			0	0	0	0	0	0	0	0	0	0	0	0	0	0	0	0	0	0	0	0	0	0			0	0	0.00151194	0	0
k__Bacteria;p__Chlamydiae;c__Chlamydiia;o__Chlamydiales;Other;Other	0	0	0	0	0	0	0	0	0	0	0.00392542	0	0	0	0	0	0	0			0	0	0	0	0	0	0	0	0	0	0	0	0	0	0	0	0	0	0	0	0	0			0	0	0	0	0
k__Bacteria;p__Chloroflexi;c__Thermomicrobia;o__JG30-KF-CM45;f__;g__	0	0	0	0	0	0	0	0	0	0	0	0	0	0	0	0	0	0			0	0	0	0	0	0	0	0	0	0	0	0	0	0	0	0	0	0	0	0	0	0			0	0	0	0	0
k__Bacteria;p__Cyanobacteria;Other;Other;Other;Other	0	0	0	0	0	0	0	0	0	0	0	0	0	0	0	0	0	0			0	0	0	0	0	0	0	0	0	0	0	0	0	0	0	0	0	0	0	0	0	0			0	0	0	0	0
k__Bacteria;p__Cyanobacteria;c__4C0d-2;o__MLE1-12;f__;g__	0	0	0	0.00660161	0	0.00240746	0	0.00106952	0	0	0.00490677	0.00130378	0	0	0.00129032	0	0	0			0	0	0	0.002079	0	0	0	0	0	0	0	0	0.000304507	0	0	0.000272405	0	0	0	0	0	0			0.00101729	0	0	0	0
k__Bacteria;p__Cyanobacteria;c__Chloroplast;o__Chlorophyta;f__Chlamydomonadaceae;g__	0	0	0	0	0	0	0	0	0	0	0	0	0	0	0	0	0	0			0	0	0	0	0	0	0	0	0	0	0	0	0	0	0	0	0	0	0	0	0	0			0	0	0	0	0
k__Bacteria;p__Cyanobacteria;c__Chloroplast;o__Stramenopiles;f__;g__	0	0	0	0	0	0	0	0	0	0	0	0	0	0	0	0	0	0			0	0	0	0	0	0	0	0	0	0	0	0	0	0	0	0	0	0	0	0	0	0			0.008647	0	0	0	0
k__Bacteria;p__Cyanobacteria;c__Chloroplast;o__Streptophyta;f__;g__	0.00155824	0.00247525	0.0206107	0.0123421	0.04453	0.00842612	0.00738217	0.00855615	0.0140845	0.0502541	0.0515211	0.00456323	0.00753904	0	0.00946237	0	0	0			0	8.68961e-05	8.5918e-05	0.0004158	0	0	0	0.000387447	0.00255827	0	0	0.00249688	0	0	0.000226091	0.000272405	0	0	0.000222965	0.00382555	0.00241838	0.000776096			0.000508647	0.00177699	0	0	0.000689972
k__Bacteria;p__Cyanobacteria;c__Oscillatoriophycideae;o__Oscillatoriales;f__Phormidiaceae;g__Phormidium	0	0	0	0	0	0	0	0	0	0	0	0	0	0	0	0	0	0			0	0	0	0	0	0	0	0	0	0.00038088	0	0	0	0	0	0	0	0	0	0	0	0			0	0	0	0	0
k__Bacteria;p__Cyanobacteria;c__Synechococcophycideae;o__Pseudanabaenales;f__Pseudanabaenaceae;g__Leptolyngbya	0	0	0	0	0	0	0	0	0	0	0	0	0	0	0	0	0.000463822	0			0	0	0	0	0.00367568	0	0	0	0	0	0	0	0	0	0	0	0	0	0	0	0	0			0	0	0.000907167	0	0
k__Bacteria;p__FBP;c__;o__;f__;g__	0	0	0	0	0	0	0	0	0	0	0	0	0	0	0	0	0	0			0	0	0	0	0	0	0	0	0	0	0	0	0	0	0	0	0	0	0	0	0	0			0	0.00133274	0	0	0
k__Bacteria;p__Fibrobacteres;c__Fibrobacteria;o__Fibrobacterales;f__Fibrobacteraceae;g__	0	0	0	0	0	0	0	0	0	0	0	0	0	0	0	0	0	0			0	0	0	0	0	0	0	0	0	0	0	0	0	0	0	0	0	0	0	0	0	0			0	0	0	0	0
k__Bacteria;p__Firmicutes;Other;Other;Other;Other	0	0	0	0	0	0	0	0	0	0	0	0	0	0	0	0	0	0			0	0	0	0	0	0	0	0	0	0	0	0	0	0	0	0	0	0	0	0	0	0.00504463			0	0	0	0	0
k__Bacteria;p__Firmicutes;c__Bacilli;Other;Other;Other	0	0	0	0	0.000549753	0	0	0	0	0	0	0	0	0	0	0.000215517	0.000309215	0.000432963			0	0.000260688	0	0.0002079	0	0	0.0126724	0	0	0.0009522	0.0169615	0	0.00091352	0	0	0.000544811	0	0	0	0	0.00120919	0.00795499			0	0.000444247	0	0	0
k__Bacteria;p__Firmicutes;c__Bacilli;o__Bacillales;Other;Other	0	0	0	0	0	0	0	0	0	0	0	0	0	0	0	0	0	0			0	0	0	0	0	0	0	0	0	0	0	0	0	0	0	0	0	0	0	0	0	0			0	0	0	0	0
k__Bacteria;p__Firmicutes;c__Bacilli;o__Bacillales;f__Alicyclobacillaceae;g__Alicyclobacillus	0	0	0	0	0	0	0	0	0	0	0	0	0	0	0	0	0	0			0	0	0	0	0	0	0	0	0	0	0	0	0	0	0	0	0	0	0	0	0	0			0	0	0	0	0
k__Bacteria;p__Firmicutes;c__Bacilli;o__Bacillales;f__Bacillaceae;Other	0	0	0	0	0	0	0	0	0	0	0	0	0	0	0	0	0	0			0	0	0	0	0	0	0	0	0	0	0	0	0	0	0	0	0	0	0	0	0	0			0	0	0	0	0
k__Bacteria;p__Firmicutes;c__Bacilli;o__Bacillales;f__Bacillaceae;g__Anoxybacillus	0	0	0	0	0	0	0	0	0	0	0	0.00065189	0	0	0	0	0	0			0	0	0	0	0.000216216	0	0	0	0	0	0	0	0	0	0	0	0	0	0	0	0	0			0	0	0.00120956	0	0
k__Bacteria;p__Firmicutes;c__Bacilli;o__Bacillales;f__Bacillaceae;g__Bacillus	0	0	0.000763359	0	0.00879604	0.00481493	0.00624645	0.00213904	0	0.00621118	0.000490677	0	0.00107701	0	0	0	0	0			0	0	0	0	0.00108108	0.000192604	0	0	0	0.00038088	0.000364764	0	0	0	0	0	0.00187529	0	0	0.000255037	0	0.000194024			0	0.000444247	0.000302389	0.000971581	0
k__Bacteria;p__Firmicutes;c__Bacilli;o__Bacillales;f__Bacillaceae;g__Geobacillus	0	0	0	0	0	0	0	0	0	0	0	0	0	0	0	0	0	0			0	0	0	0	0	0	0	0	0	0	0	0	0	0	0	0	0	0	0	0	0	0			0	0	0	0	0
k__Bacteria;p__Firmicutes;c__Bacilli;o__Bacillales;f__Listeriaceae;g__Brochothrix	0	0	0	0	0	0	0	0	0	0	0	0	0	0	0	0	0	0			0	0	0	0	0	0	0	0	0	0	0	0	0	0	0	0	0	0	0	0	0	0			0	0	0	0	0
k__Bacteria;p__Firmicutes;c__Bacilli;o__Bacillales;f__Paenibacillaceae;g__Paenibacillus	0	0	0	0	0	0.000601866	0	0	0	0	0	0	0	0	0	0	0	0			0	0	0	0	0.00345946	0	0	0	0	0	0	0	0	0	0	0	0	0	0	0	0	0			0	0	0	0	0
k__Bacteria;p__Firmicutes;c__Bacilli;o__Bacillales;f__Planococcaceae;g__Planomicrobium	0	0	0	0	0	0	0	0	0	0	0	0	0	0	0	0	0	0			0	0	0	0	0	0	0	0	0	0	0	0	0	0	0	0	0	0	0	0	0	0			0	0	0.000907167	0	0
k__Bacteria;p__Firmicutes;c__Bacilli;o__Bacillales;f__Planococcaceae;g__Sporosarcina	0	0	0	0	0	0	0	0	0	0	0	0	0	0	0	0	0	0			0	0	0	0	0	0	0	0	0	0	0	0	0	0	0	0	0	0	0	0	0	0			0	0	0	0	0
k__Bacteria;p__Firmicutes;c__Bacilli;o__Bacillales;f__Staphylococcaceae;Other	0	0	0	0	0	0	0	0	0	0	0	0	0	0	0	0	0	0			0	0	0	0	0	0	0	0	0	0	0	0	0	0	0	0	0	0	0	0	0	0			0	0	0	0	0
k__Bacteria;p__Firmicutes;c__Bacilli;o__Bacillales;f__Staphylococcaceae;g__Jeotgalicoccus	0	0	0	0	0	0	0	0	0	0	0	0	0	0	0	0	0	0			0	0	0	0	0	0	0	0	0	0	0	0	0	0	0	0	0	0	0	0	0.00604595	0			0	0	0	0	0
k__Bacteria;p__Firmicutes;c__Bacilli;o__Bacillales;f__Staphylococcaceae;g__Staphylococcus	0.0151928	0.508663	0.11145	0.480769	0.219351	0.678303	0.489495	0.396791	0.110711	0.384529	0.112856	0.0769231	0.534733	0.00583384	0.891183	0.992241	0.989487	0.855102			0.00173048	0.0212026	0.00042959	0.0802495	0.0916757	0.00154083	0.511368	0.756683	0.24332	0.56256	0.453766	0.0514981	0.75609	0.93542	0.701786	0.149006	0.00234412	0.0671842	0.475362	0.460342	0.3289	0.0508343			0.201933	0.226122	0.429695	0.0123877	0.0282889
k__Bacteria;p__Firmicutes;c__Bacilli;o__Bacillales;f__Thermoactinomycetaceae;g__	0	0	0	0	0	0	0	0	0	0	0	0	0	0	0	0	0	0			0	0	0	0	0	0	0	0	0.000568505	0	0	0	0	0	0	0	0	0	0	0	0	0			0	0	0	0	0
k__Bacteria;p__Firmicutes;c__Bacilli;o__Bacillales;f__[Exiguobacteraceae];Other	0	0	0	0	0	0	0.00113572	0	0	0	0	0	0	0	0	0	0	0			0	0	0	0	0	0	0	0	0.000568505	0	0	0	0	0	0	0	0	0	0	0	0	0			0	0	0	0	0
k__Bacteria;p__Firmicutes;c__Bacilli;o__Bacillales;f__[Exiguobacteraceae];g__Exiguobacterium	0	0	0	0	0	0	0	0	0	0	0	0	0	0	0	0	0	0			0	0	0	0	0	0	0	0	0	0	0	0	0	0	0	0	0	0	0	0	0	0			0	0	0	0	0
k__Bacteria;p__Firmicutes;c__Bacilli;o__Gemellales;f__;g__	0	0	0	0	0.000549753	0.00120373	0.000567859	0.00106952	0	0.00621118	0.000981354	0	0	0	0	0	0	0.000288642			0	0	0	0	0	0	0	0.00193723	0.00142126	0.00266616	0	0	0.00213155	0	0.0162785	0.000272405	0	0.00149298	0.00535117	0.00280541	0.00241838	0			0	0	0	0.000242895	0
k__Bacteria;p__Firmicutes;c__Bacilli;o__Gemellales;f__Gemellaceae;g__	0	0.0049505	0	0.00114811	0	0	0	0.00213904	0	0	0	0	0	0.000201167	0.000430108	0.000215517	0	0			0	0	0	0	0.00518919	0	0	0	0.000284252	0	0	0.00374532	0	0	0	0	0	0	0	0.000255037	0	0.016492			0.0111902	0.0279876	0	0	0
k__Bacteria;p__Firmicutes;c__Bacilli;o__Lactobacillales;f__;g__	0	0	0	0	0	0	0	0	0	0	0	0	0	0	0	0	0	0			0	0	0	0	0	0	0	0	0	0	0	0	0	0	0	0	0	0	0	0	0	0			0	0	0.000302389	0	0
k__Bacteria;p__Firmicutes;c__Bacilli;o__Lactobacillales;f__Aerococcaceae;Other	0	0	0	0	0	0	0	0	0	0	0	0	0	0	0	0	0	0			0	0	0	0	0	0	0	0	0	0	0	0	0	0	0	0	0	0	0	0	0	0			0.00203459	0	0.00151194	0	0
k__Bacteria;p__Firmicutes;c__Bacilli;o__Lactobacillales;f__Aerococcaceae;g__	0	0	0	0	0.00164926	0	0	0	0	0	0	0	0	0	0	0	0	0			0	0	0	0	0	0	0	0	0	0	0	0	0	0	0	0	0	0	0	0	0	0			0	0	0	0	0
k__Bacteria;p__Firmicutes;c__Bacilli;o__Lactobacillales;f__Aerococcaceae;g__Abiotrophia	0	0	0	0	0	0	0	0	0.00163773	0	0	0	0	0	0.00129032	0	0	0			0	0	0	0	0	0	0	0	0	0	0	0	0	0	0	0	0.871542	0	0	0	0	0			0.00152594	0	0	0	0
k__Bacteria;p__Firmicutes;c__Bacilli;o__Lactobacillales;f__Aerococcaceae;g__Aerococcus	0	0	0	0	0	0	0	0	0	0	0	0	0	0	0	0	0.000154607	0			0	0	0	0	0	0	0	0	0.000568505	0	0	0	0	0	0	0	0	0	0	0	0	0			0	0	0.00211672	0.000242895	0
k__Bacteria;p__Firmicutes;c__Bacilli;o__Lactobacillales;f__Aerococcaceae;g__Alkalibacterium	0	0	0	0	0	0	0	0	0	0	0	0	0	0	0	0	0	0			0	0	0	0	0	0	0	0	0	0	0	0	0	0	0	0	0	0	0	0	0	0			0	0	0	0	0
k__Bacteria;p__Firmicutes;c__Bacilli;o__Lactobacillales;f__Aerococcaceae;g__Alloiococcus	0	0	0	0	0.00109951	0	0	0	0	0	0	0	0	0	0	0	0	0			0	0	0	0	0	0	0	0.029446	0.13502	0.00019044	0	0	0	0	0	0	0	0	0	0	0	0			0	0	0	0.212776	0
k__Bacteria;p__Firmicutes;c__Bacilli;o__Lactobacillales;f__Aerococcaceae;g__Facklamia	0	0	0	0	0	0	0	0	0	0	0	0	0	0	0	0	0	0			0	0	0	0	0	0	0	0	0	0	0	0.00031211	0	0.000196889	0	0	0	0.00298597	0	0	0	0			0	0	0.00211672	0	0
k__Bacteria;p__Firmicutes;c__Bacilli;o__Lactobacillales;f__Carnobacteriaceae;g__Carnobacterium	0	0	0	0	0	0	0	0	0	0	0	0	0	0	0	0	0	0			0	0	0	0	0	0	0	0	0	0	0	0	0	0	0	0	0	0	0	0	0	0			0.00203459	0	0	0	0
k__Bacteria;p__Firmicutes;c__Bacilli;o__Lactobacillales;f__Carnobacteriaceae;g__Granulicatella	0	0	0.0145038	0	0.000549753	0	0	0.00106952	0	0	0	0.00456323	0	0	0	0	0	0			0	8.68961e-05	0	0	0.000216216	0	0	0	0	0	0.00674813	0.00124844	0	0	0	0	0	0	0	0	0.00846433	0.00329841			0.00203459	0.000444247	0	0	0
k__Bacteria;p__Firmicutes;c__Bacilli;o__Lactobacillales;f__Enterococcaceae;g__Enterococcus	0	0	0	0	0.000549753	0	0	0	0.00458565	0	0	0	0	0	0.000430108	0	0.000154607	0.000144321			0	0.000173792	0	0	0	0	0	0	0	0	0	0.00093633	0	0	0	0	0	0	0	0	0	0			0.000508647	0	0	0	0
k__Bacteria;p__Firmicutes;c__Bacilli;o__Lactobacillales;f__Lactobacillaceae;g__Lactobacillus	0	0	0.0572519	0.0269805	0.042331	0.0171532	0.0255537	0.0128342	0.0248935	0.0293619	0.0539745	0	0.00646204	0.000201167	0	0	0	0			0.00021631	0.000347584	0.000171836	0.000831601	0.00713514	0.000192604	0.000186359	0	0.00255827	0.0009522	0	0.00062422	0	0.000196889	0	0	0.00140647	0.000298597	0.00312152	0	0	0			0.0076297	0.0151044	0.0254007	0.000485791	0.000229991
k__Bacteria;p__Firmicutes;c__Bacilli;o__Lactobacillales;f__Leuconostocaceae;g__Leuconostoc	0	0	0	0	0	0	0	0	0	0	0	0	0	0	0	0	0	0			0	0	0	0	0	0	0	0	0	0	0	0	0	0	0	0	0	0	0	0	0	0			0.00101729	0	0	0	0
k__Bacteria;p__Firmicutes;c__Bacilli;o__Lactobacillales;f__Leuconostocaceae;g__Weissella	0	0	0	0	0	0	0	0	0	0	0	0	0	0	0	0	0	0			0	0	0	0	0	0	0	0	0	0	0	0	0	0	0	0	0	0	0	0	0	0			0	0	0	0	0
k__Bacteria;p__Firmicutes;c__Bacilli;o__Lactobacillales;f__Streptococcaceae;g__Lactococcus	0	0	0	0	0.00384827	0	0	0.00106952	0	0	0	0	0	0	0	0	0	0			0	0	0	0	0	0	0	0	0	0	0	0	0	0	0	0	0	0	0	0	0	0			0.0076297	0	0.0852737	0	0
k__Bacteria;p__Firmicutes;c__Bacilli;o__Lactobacillales;f__Streptococcaceae;g__Streptococcus	0.0101286	0.0668317	0.00839695	0.00287026	0.00164926	0.00872705	0.00454287	0.00962567	0.0124468	0.0214568	0	0.00521512	0.00538503	0	0.00989247	0.00193966	0	0			0.000865239	0.000868961	0	0.0004158	0.00454054	0	0	0	0.000284252	0.00133308	0	0.00405743	0	0	0.000226091	0.0051757	0.00468823	0.000597193	0.000445931	0.000510074	0.00241838	0.00271634			0.077823	0.0635273	0.00120956	0	0.000459982
k__Bacteria;p__Firmicutes;c__Bacilli;o__Turicibacterales;f__Turicibacteraceae;g__Turicibacter	0	0	0	0	0	0	0	0	0	0	0	0	0	0	0	0	0	0			0	0	0	0	0	0	0	0	0	0	0	0	0	0	0	0	0	0	0	0	0	0			0	0	0	0	0
k__Bacteria;p__Firmicutes;c__Clostridia;Other;Other;Other	0	0	0	0	0	0	0	0	0	0	0	0	0	0	0	0	0	0			0	0	0	0	0	0	0	0	0	0	0	0	0	0	0	0	0	0	0	0	0	0			0	0	0.000604778	0	0.00206992
k__Bacteria;p__Firmicutes;c__Clostridia;o__Clostridiales;Other;Other	0	0	0	0	0	0	0	0	0	0	0	0	0	0	0	0	0	0			0	0	0	0	0	0	0	0	0	0	0	0	0	0	0	0	0	0	0	0	0	0			0	0	0	0	0
k__Bacteria;p__Firmicutes;c__Clostridia;o__Clostridiales;f__;g__	0	0	0	0	0	0	0	0	0	0	0	0	0	0	0	0	0	0			0	0	0	0	0	0	0	0	0.000568505	0	0	0	0	0	0	0	0	0	0	0	0	0			0	0	0	0	0
k__Bacteria;p__Firmicutes;c__Clostridia;o__Clostridiales;f__Clostridiaceae;g__Caloramator	0	0	0	0	0.000549753	0	0	0	0	0	0	0	0	0	0	0	0	0			0	0	0	0	0	0	0	0	0	0	0	0	0	0	0	0	0	0	0	0	0	0			0	0	0	0	0
k__Bacteria;p__Firmicutes;c__Clostridia;o__Clostridiales;f__Clostridiaceae;g__Clostridium	0	0	0	0	0	0.000300933	0	0	0	0	0	0	0	0	0	0	0	0			0	0	0	0	0	0	0	0	0	0	0	0	0	0	0	0	0	0	0	0	0.00846433	0			0	0	0	0	0
k__Bacteria;p__Firmicutes;c__Clostridia;o__Clostridiales;f__Clostridiaceae;g__SMB53	0	0	0	0	0	0	0	0	0	0	0	0	0	0	0.000860215	0	0.000154607	0			0	0	0	0	0	0	0	0	0.000852757	0	0	0	0	0	0	0	0	0	0	0	0	0			0	0.00133274	0.00211672	0	0
k__Bacteria;p__Firmicutes;c__Clostridia;o__Clostridiales;f__Clostridiaceae;g__Sarcina	0	0	0	0	0.00384827	0	0	0	0	0	0	0	0	0	0	0	0	0			0	0	0	0	0	0	0	0	0	0	0	0	0	0	0	0	0	0	0	0	0	0			0	0	0	0	0
k__Bacteria;p__Firmicutes;c__Clostridia;o__Clostridiales;f__Lachnospiraceae;Other	0.00077912	0	0	0	0	0	0	0	0	0	0	0	0	0	0	0	0	0			0	0	0	0	0.000216216	0	0	0	0	0	0	0	0	0	0	0	0	0	0.00156076	0	0	0			0	0.000444247	0	0	0
k__Bacteria;p__Firmicutes;c__Clostridia;o__Clostridiales;f__Lachnospiraceae;g__	0	0	0	0	0	0	0	0	0	0	0	0	0	0	0	0	0	0			0	0	0	0	0.000648649	0	0	0	0	0	0	0	0	0	0	0	0	0.000597193	0	0	0	0			0	0.000888494	0.00302389	0	0
k__Bacteria;p__Firmicutes;c__Clostridia;o__Clostridiales;f__Lachnospiraceae;g__Blautia	0	0	0.00610687	0	0	0	0	0	0	0	0	0	0	0	0	0	0	0			0	8.68961e-05	0	0	0	0	0	0	0	0	0	0	0	0	0	0	0	0	0	0	0	0			0	0	0	0	0
k__Bacteria;p__Firmicutes;c__Clostridia;o__Clostridiales;f__Lachnospiraceae;g__Catonella	0	0	0	0	0	0	0	0	0	0	0	0	0	0	0	0	0	0			0	0	0	0	0	0	0	0	0	0	0	0	0	0	0	0	0	0	0	0	0	0			0	0	0	0	0
k__Bacteria;p__Firmicutes;c__Clostridia;o__Clostridiales;f__Lachnospiraceae;g__Clostridium	0	0	0	0	0	0	0	0	0	0	0	0	0	0	0	0	0	0			0	0	0	0	0.00281081	0	0	0	0	0	0	0	0	0	0	0	0	0	0	0	0	0			0	0	0	0	0
k__Bacteria;p__Firmicutes;c__Clostridia;o__Clostridiales;f__Lachnospiraceae;g__Coprococcus	0	0	0	0	0	0	0	0	0	0	0	0	0	0	0	0	0	0			0	0	0	0	0	0	0	0	0	0	0	0	0	0	0	0	0	0	0	0	0	0			0	0	0	0	0
k__Bacteria;p__Firmicutes;c__Clostridia;o__Clostridiales;f__Lachnospiraceae;g__Lachnospira	0	0	0	0	0	0	0	0	0	0	0	0	0	0	0	0	0	0			0	0	0	0	0	0	0	0	0	0	0	0	0	0	0	0	0	0.00119439	0	0	0	0			0	0	0	0	0
k__Bacteria;p__Firmicutes;c__Clostridia;o__Clostridiales;f__Lachnospiraceae;g__Moryella	0	0	0	0	0	0	0	0	0	0	0	0	0	0	0	0	0	0			0	0	0	0	0	0	0	0	0	0	0	0	0	0	0	0	0	0	0	0	0	0			0.000508647	0	0	0	0
k__Bacteria;p__Firmicutes;c__Clostridia;o__Clostridiales;f__Lachnospiraceae;g__Oribacterium	0	0	0	0	0	0	0	0	0	0	0	0	0	0	0	0	0	0			0	0	0	0	0.00172973	0	0	0	0	0	0	0	0	0	0	0	0	0	0	0.000255037	0	0			0	0.000888494	0.000907167	0	0
k__Bacteria;p__Firmicutes;c__Clostridia;o__Clostridiales;f__Lachnospiraceae;g__Roseburia	0	0	0	0	0	0	0	0	0	0	0	0	0	0	0	0.000215517	0	0			0	0	0	0	0	0	0	0	0	0	0	0	0	0	0	0	0	0.00089579	0	0	0	0			0	0	0	0	0
k__Bacteria;p__Firmicutes;c__Clostridia;o__Clostridiales;f__Lachnospiraceae;g__[Ruminococcus]	0	0	0	0	0.00604728	0	0	0	0	0	0	0	0	0	0	0	0	0			0	0	0	0	0.00432432	0	0	0	0	0	0	0	0	0	0	0	0	0.000597193	0	0	0	0			0.00152594	0	0	0	0
k__Bacteria;p__Firmicutes;c__Clostridia;o__Clostridiales;f__Peptococcaceae;g__Peptococcus	0	0	0	0	0	0	0	0	0	0	0	0	0	0	0	0	0	0			0	0	0	0	0	0	0	0	0	0	0	0	0	0	0	0	0	0	0	0	0	0			0	0	0	0	0
k__Bacteria;p__Firmicutes;c__Clostridia;o__Clostridiales;f__Peptostreptococcaceae;g__	0	0	0	0	0	0	0	0	0	0	0	0	0	0	0	0	0	0			0	0	0	0	0	0	0	0	0	0	0	0	0	0	0	0	0	0	0	0	0	0			0	0	0	0	0
k__Bacteria;p__Firmicutes;c__Clostridia;o__Clostridiales;f__Peptostreptococcaceae;g__Filifactor	0	0	0	0	0	0	0	0	0	0	0	0	0	0	0	0	0	0			0	0	0	0	0	0	0	0	0	0	0	0	0	0	0	0	0	0	0	0	0	0			0	0	0	0	0
k__Bacteria;p__Firmicutes;c__Clostridia;o__Clostridiales;f__Ruminococcaceae;g__	0	0	0	0	0	0	0	0	0	0	0	0	0	0	0	0	0	0			0	0	0	0	0	0	0	0	0	0	0	0	0	0	0	0	0	0	0	0	0	0			0	0	0	0	0
k__Bacteria;p__Firmicutes;c__Clostridia;o__Clostridiales;f__Ruminococcaceae;g__Faecalibacterium	0	0	0	0	0	0	0	0	0	0	0	0	0	0	0	0	0	0			0	0	0	0	0	0	0	0	0	0	0	0	0	0	0	0	0	0.00149298	0	0	0	0			0	0.00177699	0	0	0
k__Bacteria;p__Firmicutes;c__Clostridia;o__Clostridiales;f__Ruminococcaceae;g__Oscillospira	0	0	0	0	0	0	0	0	0	0	0	0	0.0199246	0	0	0	0	0			0	0	0	0	0	0	0	0	0	0	0	0	0	0	0	0	0	0	0	0	0	0			0	0	0	0	0
k__Bacteria;p__Firmicutes;c__Clostridia;o__Clostridiales;f__Ruminococcaceae;g__Ruminococcus	0	0	0.00381679	0	0	0	0	0	0	0	0	0	0	0	0	0	0	0			0	0	0	0	0	0	0	0	0	0	0	0	0	0	0	0	0	0	0	0	0	0			0.00712106	0	0	0	0
k__Bacteria;p__Firmicutes;c__Clostridia;o__Clostridiales;f__Veillonellaceae;g__Dialister	0	0	0	0	0.00109951	0	0	0	0	0	0	0	0	0	0	0	0	0			0	0	0	0	0	0	0	0	0	0	0	0	0	0	0	0	0	0.00746491	0.00133779	0.000765111	0	0			0	0	0	0	0.00574977
k__Bacteria;p__Firmicutes;c__Clostridia;o__Clostridiales;f__Veillonellaceae;g__Megasphaera	0	0	0.00381679	0	0	0.000300933	0	0	0.00131019	0	0.00196271	0	0	0	0	0	0	0			0	0	0	0	0	0	0	0	0	0	0	0	0	0	0	0	0	0	0	0	0	0			0	0	0	0	0
k__Bacteria;p__Firmicutes;c__Clostridia;o__Clostridiales;f__Veillonellaceae;g__Schwartzia	0	0	0	0	0	0	0	0	0	0	0	0.00325945	0	0	0	0	0	0			0	0	0	0	0	0	0	0	0	0	0	0	0	0	0	0	0	0	0	0	0	0			0	0	0	0	0
k__Bacteria;p__Firmicutes;c__Clostridia;o__Clostridiales;f__Veillonellaceae;g__Selenomonas	0	0	0	0	0	0	0	0	0	0	0	0	0.00269251	0	0	0	0	0			0	0	0	0	0.00108108	0	0	0	0	0	0	0.00031211	0	0	0	0	0	0	0	0	0	0			0.00152594	0	0	0	0
k__Bacteria;p__Firmicutes;c__Clostridia;o__Clostridiales;f__Veillonellaceae;g__Veillonella	0	0	0	0	0	0	0.00170358	0.00213904	0	0	0	0	0	0	0	0	0	0			0.00021631	0	0	0	0.000648649	0	0	0	0	0	0	0.00031211	0	0	0.000226091	0	0	0.000298597	0	0.000510074	0	0			0.0167854	0.00932919	0.000302389	0	0
k__Bacteria;p__Firmicutes;c__Clostridia;o__Clostridiales;f__[Mogibacteriaceae];g__	0	0	0	0	0	0	0	0	0	0	0	0	0	0	0	0	0	0			0	0	0	0	0	0	0	0	0	0	0	0	0	0	0	0	0	0.00597193	0	0	0	0			0	0	0	0	0
k__Bacteria;p__Firmicutes;c__Clostridia;o__Clostridiales;f__[Tissierellaceae];g__1-68	0	0	0	0	0	0	0	0	0	0	0	0	0	0	0	0	0	0			0	0	0	0	0	0	0	0	0	0	0	0	0	0	0	0	0	0.00268737	0	0	0	0			0	0	0	0	0
k__Bacteria;p__Firmicutes;c__Clostridia;o__Clostridiales;f__[Tissierellaceae];g__Anaerococcus	0.0019478	0.00742574	0.021374	0.00315729	0.0340847	0.0451399	0.0431573	0.0363636	0.0049132	0.00225861	0.0269872	0.0391134	0.00107701	0.000402334	0	0	0	0			0	0.000173792	0.302431	0.00623701	0	0	0	0.00154979	0.00255827	0.00228528	0	0.00031211	0	0	0.0246439	0.0275129	0.00140647	0.118244	0.0593088	0.0668197	0.00120919	0.272604			0.0340793	0.236784	0.0181433	0.00898713	0.331187
k__Bacteria;p__Firmicutes;c__Clostridia;o__Clostridiales;f__[Tissierellaceae];g__Finegoldia	0	0	0	0	0	0.0171532	0.00511073	0	0	0	0.00539745	0.0332464	0.000538503	0	0.00258065	0	0	0			0.00021631	0	0.169087	0	0	0	0	0.000387447	0	0.00019044	0.0972096	0	0.000304507	0	0.0104002	0.0242441	0	0.464019	0.0185061	0.0257587	0	0.282499			0.00559512	0.00310973	0.00332628	0.00170027	0.0814167
k__Bacteria;p__Firmicutes;c__Clostridia;o__Clostridiales;f__[Tissierellaceae];g__Gallicola	0	0	0	0	0	0	0	0	0	0	0	0	0	0	0	0	0	0			0	0	0	0	0	0	0	0	0	0	0	0	0	0	0	0	0	0.00388176	0	0	0	0			0	0	0	0	0
k__Bacteria;p__Firmicutes;c__Clostridia;o__Clostridiales;f__[Tissierellaceae];g__Helcococcus	0	0	0	0	0	0	0	0	0	0	0	0	0	0	0	0	0	0			0	0	0	0	0	0	0	0	0	0	0	0	0	0	0	0	0	0	0	0	0	0			0	0	0	0	0
k__Bacteria;p__Firmicutes;c__Clostridia;o__Clostridiales;f__[Tissierellaceae];g__Parvimonas	0	0	0	0	0	0.000601866	0	0	0	0.000564653	0	0	0	0	0	0	0	0			0	0	0	0.0372141	0	0	0	0	0	0	0	0	0	0	0	0	0	0	0	0	0	0.12728			0	0	0	0	0
k__Bacteria;p__Firmicutes;c__Clostridia;o__Clostridiales;f__[Tissierellaceae];g__Peptoniphilus	0	0	0.000763359	0	0.00384827	0.0328017	0.0340716	0.0181818	0.00556829	0	0.0225711	0.119296	0	0	0	0	0	0			0	0	0	0.0035343	0	0	0	0.000387447	0	0.00304704	0	0	0	0	0.00655664	0.00953419	0.000937647	0.0749477	0.0227425	0.0451415	0.00120919	0.00097012			0.0127162	0.00177699	0.000302389	0.00364343	0.343606
k__Bacteria;p__Firmicutes;c__Clostridia;o__Clostridiales;f__[Tissierellaceae];g__Sporanaerobacter	0	0	0	0	0	0	0	0	0	0	0	0	0	0	0	0	0	0			0	0	0	0	0	0	0	0	0	0	0	0	0	0	0	0	0	0	0	0	0	0			0	0	0	0	0
k__Bacteria;p__Firmicutes;c__Clostridia;o__Clostridiales;f__[Tissierellaceae];g__Tepidimicrobium	0	0	0	0	0	0	0	0	0	0	0	0	0	0	0	0	0	0			0	0	0	0	0	0	0	0	0	0	0	0	0	0	0	0	0	0	0	0	0	0			0	0	0	0	0
k__Bacteria;p__Firmicutes;c__Clostridia;o__Clostridiales;f__[Tissierellaceae];g__WAL_1855D	0	0	0	0	0	0	0	0	0	0	0	0	0	0	0	0	0	0			0.00021631	0	0	0	0	0	0	0	0	0	0	0	0	0	0	0	0	0.00597193	0	0	0	0			0	0	0	0	0
k__Bacteria;p__Firmicutes;c__Clostridia;o__Clostridiales;f__[Tissierellaceae];g__ph2	0	0	0	0	0	0	0	0	0	0	0	0	0	0	0	0	0	0			0	0	0	0	0	0	0	0	0	0	0	0	0	0	0	0	0	0.00089579	0	0	0	0			0	0	0	0	0
k__Bacteria;p__Firmicutes;c__Erysipelotrichi;o__Erysipelotrichales;f__Erysipelotrichaceae;g__Allobaculum	0	0	0	0	0	0	0	0	0	0	0	0	0	0	0	0	0	0			0	0	0	0	0	0	0	0	0	0	0	0	0	0	0	0	0	0	0	0	0	0			0.00101729	0.000888494	0	0	0
k__Bacteria;p__Firmicutes;c__Erysipelotrichi;o__Erysipelotrichales;f__Erysipelotrichaceae;g__[Eubacterium]	0	0	0	0	0	0	0	0	0	0	0	0	0	0	0	0	0	0			0	0	0	0	0	0	0	0	0	0	0	0	0	0	0	0	0	0.000597193	0	0	0	0			0	0	0	0	0
k__Bacteria;p__Fusobacteria;c__Fusobacteriia;o__Fusobacteriales;f__Fusobacteriaceae;Other	0	0	0	0	0	0	0	0	0	0	0	0	0	0	0	0	0	0			0	0	0	0	0	0	0	0	0	0	0	0	0	0	0	0	0	0	0	0	0	0			0	0	0	0	0
k__Bacteria;p__Fusobacteria;c__Fusobacteriia;o__Fusobacteriales;f__Fusobacteriaceae;g__Fusobacterium	0	0	0	0	0	0.000601866	0	0	0	0.0265387	0	0	0.00215401	0	0	0.000431034	0	0			0.00281203	0.61757	0	0	0.00583784	0	0	0	0	0	0	0	0	0	0	0	0.000468823	0.000597193	0	0	0	0			0	0.00310973	0	0	0
k__Bacteria;p__Fusobacteria;c__Fusobacteriia;o__Fusobacteriales;f__Leptotrichiaceae;g__Leptotrichia	0.00038956	0.00247525	0	0	0	0.000601866	0	0	0	0	0	0	0	0	0.00129032	0.000215517	0	0.000144321			0	0	0	0	0	0	0	0	0	0	0	0	0.000304507	0	0	0	0	0	0	0.000255037	0	0			0.00254323	0.00177699	0	0	0
k__Bacteria;p__Fusobacteria;c__Fusobacteriia;o__Fusobacteriales;f__Leptotrichiaceae;g__Sneathia	0	0	0.0396947	0.0312859	0.0109951	0.0117364	0.0113572	0.00748663	0.0396331	0.00395257	0.0446516	0	0	0	0	0	0	0			0	0	0	0.0027027	0	0	0	0	0	0	0	0	0	0	0	0	0	0	0	0	0	0			0	0	0	0	0.000689972
k__Bacteria;p__Gemmatimonadetes;c__Gemmatimonadetes;o__;f__;g__	0	0	0	0	0	0	0	0	0	0	0.000981354	0	0	0	0	0	0	0			0	0	0	0	0	0	0	0	0	0	0	0	0	0	0	0	0	0	0	0	0	0			0	0	0	0	0
k__Bacteria;p__Gemmatimonadetes;c__Gemmatimonadetes;o__KD8-87;f__;g__	0	0	0	0	0	0	0	0	0	0	0	0	0	0	0.000430108	0	0	0			0	0	0	0	0	0.000192604	0	0	0	0	0	0	0	0	0	0	0	0	0	0	0	0			0	0	0	0	0
k__Bacteria;p__OD1;c__ZB2;o__;f__;g__	0	0	0	0	0	0	0	0	0	0	0	0	0	0	0	0	0	0			0	0	0	0	0	0	0	0	0	0	0	0	0	0	0	0	0	0	0	0	0	0			0	0	0	0	0
k__Bacteria;p__Planctomycetes;c__Planctomycetia;o__Gemmatales;f__Isosphaeraceae;g__	0	0	0	0	0	0	0	0	0	0	0	0	0	0	0	0	0	0			0	0	0	0	0	0	0	0	0.000568505	0	0	0	0	0	0	0	0	0	0	0	0	0			0	0	0	0	0
k__Bacteria;p__Proteobacteria;Other;Other;Other;Other	0	0	0	0	0	0	0	0	0	0	0	0	0	0	0	0	0	0			0	0	0	0	0	0	0	0	0	0	0	0	0	0	0	0	0	0	0	0	0	0			0	0	0	0	0
k__Bacteria;p__Proteobacteria;c__Alphaproteobacteria;o__;f__;g__	0	0	0	0	0	0	0	0	0	0	0	0	0	0	0	0	0	0			0	0	0	0	0	0	0	0	0	0	0	0	0	0	0	0	0	0	0	0	0	0			0.00305188	0	0	0	0
k__Bacteria;p__Proteobacteria;c__Alphaproteobacteria;o__BD7-3;f__;g__	0	0	0	0	0	0	0	0	0	0	0	0	0	0	0	0	0	0			0	0	0	0	0	0	0	0	0	0	0	0	0	0	0	0	0	0	0	0.000510074	0	0			0	0	0	0	0
k__Bacteria;p__Proteobacteria;c__Alphaproteobacteria;o__Caulobacterales;f__Caulobacteraceae;g__	0	0	0	0.00344432	0.00219901	0.0027084	0.00340716	0	0	0	0.0186457	0.00260756	0.00107701	0	0.000430108	0	0	0			0	8.68961e-05	0	0.0002079	0.000864865	0	0	0	0.00255827	0	0	0.00156055	0	0	0	0	0	0.00119439	0.000668896	0	0	0			0.00559512	0.00177699	0.000302389	0	0
k__Bacteria;p__Proteobacteria;c__Alphaproteobacteria;o__Caulobacterales;f__Caulobacteraceae;g__Brevundimonas	0.00077912	0.00123762	0	0	0	0	0	0	0	0	0	0	0	0	0	0	0	0			0	0	0	0	0	0	0	0	0.000284252	0	0	0	0	0	0	0	0	0	0	0	0	0			0.00203459	0	0	0	0
k__Bacteria;p__Proteobacteria;c__Alphaproteobacteria;o__Caulobacterales;f__Caulobacteraceae;g__Caulobacter	0	0	0	0	0.00494777	0	0	0	0	0	0	0.0071708	0.00646204	0	0	0	0	0			0	0	0	0	0.000216216	0	0	0	0.00142126	0	0	0	0	0	0	0	0	0	0	0	0	0			0	0	0.000302389	0	0
k__Bacteria;p__Proteobacteria;c__Alphaproteobacteria;o__Caulobacterales;f__Caulobacteraceae;g__Mycoplana	0	0	0	0	0	0	0	0	0	0	0	0	0	0	0	0	0	0			0	0	0	0	0	0	0	0	0	0	0	0	0	0	0	0	0	0	0.000445931	0	0	0			0	0	0	0	0
k__Bacteria;p__Proteobacteria;c__Alphaproteobacteria;o__Caulobacterales;f__Caulobacteraceae;g__Phenylobacterium	0	0	0	0	0	0	0	0	0	0	0	0	0	0	0	0	0	0			0	0	0	0	0	0	0	0	0	0	0	0	0	0	0	0	0	0	0	0	0	0			0	0	0	0	0
k__Bacteria;p__Proteobacteria;c__Alphaproteobacteria;o__Rhizobiales;Other;Other	0	0	0	0	0	0	0	0	0	0	0	0	0	0	0	0	0	0			0	0	0	0	0	0	0	0	0	0	0	0.00187266	0	0	0	0	0	0.000298597	0	0.000255037	0	0			0	0.000444247	0	0	0
k__Bacteria;p__Proteobacteria;c__Alphaproteobacteria;o__Rhizobiales;f__Aurantimonadaceae;Other	0	0	0	0	0	0	0	0	0	0	0	0	0	0	0	0	0	0			0	0	0	0	0	0	0	0	0	0	0	0	0	0	0	0	0	0	0	0	0	0			0	0	0	0	0
k__Bacteria;p__Proteobacteria;c__Alphaproteobacteria;o__Rhizobiales;f__Aurantimonadaceae;g__	0	0	0	0	0	0	0	0	0	0	0	0	0	0	0	0	0	0			0	0	0	0	0	0	0	0.000387447	0	0	0	0.00031211	0	0	0	0.000272405	0	0	0	0.000255037	0	0			0.00254323	0.00310973	0	0	0
k__Bacteria;p__Proteobacteria;c__Alphaproteobacteria;o__Rhizobiales;f__Bartonellaceae;g__	0	0	0	0	0	0	0	0	0	0	0	0	0	0	0	0	0	0			0	0	0	0	0	0	0	0	0	0	0	0	0	0	0	0	0	0	0	0.00255037	0	0			0	0	0	0	0
k__Bacteria;p__Proteobacteria;c__Alphaproteobacteria;o__Rhizobiales;f__Beijerinckiaceae;g__	0	0	0	0	0	0	0	0	0	0	0	0	0	0	0	0	0	0			0	0	0	0	0	0	0	0	0	0	0	0	0	0	0	0	0	0	0	0	0	0			0	0	0	0	0
k__Bacteria;p__Proteobacteria;c__Alphaproteobacteria;o__Rhizobiales;f__Bradyrhizobiaceae;g__Balneimonas	0	0	0	0	0	0	0	0	0	0	0	0	0	0	0	0	0	0			0	0	0	0	0	0	0	0	0	0	0	0	0	0	0	0	0	0	0	0	0	0			0	0	0	0	0
k__Bacteria;p__Proteobacteria;c__Alphaproteobacteria;o__Rhizobiales;f__Bradyrhizobiaceae;g__Bradyrhizobium	0	0	0.0290076	0	0.00659703	0	0	0	0.00687848	0	0.016683	0	0	0	0	0	0	0			0	0	0	0	0	0	0	0	0.000852757	0	0	0.00031211	0	0	0	0	0.000468823	0	0	0	0	0			0.008647	0.000888494	0	0	0
k__Bacteria;p__Proteobacteria;c__Alphaproteobacteria;o__Rhizobiales;f__Hyphomicrobiaceae;g__Hyphomicrobium	0	0	0	0	0	0	0	0	0	0	0	0	0	0	0	0	0	0			0	0	0	0	0.00194595	0	0	0	0	0	0	0	0	0	0	0	0	0	0	0	0	0			0	0	0	0	0
k__Bacteria;p__Proteobacteria;c__Alphaproteobacteria;o__Rhizobiales;f__Methylobacteriaceae;Other	0	0	0	0	0	0	0	0	0	0	0	0	0	0	0	0	0	0			0	0	0	0	0	0	0	0	0	0	0	0	0	0	0	0	0	0	0	0	0	0			0	0	0	0	0
k__Bacteria;p__Proteobacteria;c__Alphaproteobacteria;o__Rhizobiales;f__Methylobacteriaceae;g__	0	0	0.135878	0	0.2232	0	0.0272572	0	0.231248	0	0.129539	0.00260756	0	0	0	0	0.000309215	0.000144321			0	0	0	0	0	0	0	0	0	0	0	0.00062422	0.000304507	0	0	0	0.0407876	0	0.00156076	0	0.00725514	0			0.00559512	0.00222124	0.00362867	0	0
k__Bacteria;p__Proteobacteria;c__Alphaproteobacteria;o__Rhizobiales;f__Methylobacteriaceae;g__Methylobacterium	0	0.00123762	0.0442748	0	0.0186916	0.000300933	0.00340716	0	0.0140845	0	0.00981354	0.00586701	0	0	0	0	0.00108225	0.000144321			0	0	0	0	0	0	0	0	0.000284252	0	0	0	0	0	0	0	0.00843882	0	0.0104794	0.000255037	0	0			0.00203459	0	0	0	0
k__Bacteria;p__Proteobacteria;c__Alphaproteobacteria;o__Rhizobiales;f__Methylocystaceae;g__	0	0	0	0	0	0	0	0	0	0	0	0	0	0	0	0	0	0			0	0	0	0	0	0	0	0	0	0	0	0	0	0	0	0	0	0	0	0	0	0			0	0	0	0	0
k__Bacteria;p__Proteobacteria;c__Alphaproteobacteria;o__Rhizobiales;f__Phyllobacteriaceae;Other	0	0	0	0	0	0	0	0	0	0	0	0	0	0	0	0	0	0			0	0	0	0	0	0	0	0	0	0	0	0.00093633	0	0	0	0	0	0	0	0	0	0			0	0	0	0	0
k__Bacteria;p__Proteobacteria;c__Alphaproteobacteria;o__Rhizobiales;f__Phyllobacteriaceae;g__Phyllobacterium	0	0	0.0335878	0	0.00714678	0	0.00113572	0.00106952	0.00753357	0.00169396	0.030422	0	0	0	0	0	0	0			0	0	0	0	0	0	0	0	0.000284252	0.00019044	0	0.0109238	0	0	0	0	0.00421941	0	0.00156076	0	0	0			0.0111902	0.00222124	0.00302389	0	0
k__Bacteria;p__Proteobacteria;c__Alphaproteobacteria;o__Rhizobiales;f__Rhizobiaceae;g__Agrobacterium	0	0	0	0	0.000549753	0	0.00227144	0	0	0	0	0	0	0	0	0.000215517	0	0			0	0	0	0	0	0	0	0	0	0	0	0.0215356	0	0	0	0	0	0	0	0	0	0.000194024			0.00203459	0.000444247	0	0	0
k__Bacteria;p__Proteobacteria;c__Alphaproteobacteria;o__Rhizobiales;f__Xanthobacteraceae;Other	0	0	0	0	0	0.00120373	0	0.00106952	0	0	0	0	0	0	0	0	0	0			0	0	0	0	0	0	0	0	0	0	0	0	0	0	0	0	0	0	0	0	0	0			0	0	0	0	0
k__Bacteria;p__Proteobacteria;c__Alphaproteobacteria;o__Rhodobacterales;f__Rhodobacteraceae;g__Amaricoccus	0	0	0	0	0	0	0	0	0	0	0	0	0	0	0	0	0	0			0	0	0	0	0	0	0	0	0	0	0	0	0	0	0	0	0	0	0	0.000255037	0	0			0	0	0	0	0
k__Bacteria;p__Proteobacteria;c__Alphaproteobacteria;o__Rhodobacterales;f__Rhodobacteraceae;g__Paracoccus	0	0	0	0	0.00329852	0	0	0	0	0.00225861	0.000981354	0	0.000538503	0	0	0	0	0			0	0	0	0	0.000432432	0	0	0.000387447	0.00142126	0	0	0	0	0	0	0	0	0	0	0	0	0			0	0	0	0	0
k__Bacteria;p__Proteobacteria;c__Alphaproteobacteria;o__Rhodobacterales;f__Rhodobacteraceae;g__Rhodobacter	0	0	0	0	0	0	0	0	0	0	0	0	0	0	0	0	0	0			0	0	0	0	0	0	0	0	0.000568505	0	0	0	0	0	0	0	0	0.0083607	0	0	0	0			0.00305188	0	0	0	0
k__Bacteria;p__Proteobacteria;c__Alphaproteobacteria;o__Rhodobacterales;f__Rhodobacteraceae;g__Rubellimicrobium	0	0	0	0	0.00329852	0	0	0	0	0	0	0	0	0	0	0	0	0			0	0	0	0	0	0	0	0	0	0	0	0	0	0	0	0	0	0	0	0	0	0			0	0	0	0	0
k__Bacteria;p__Proteobacteria;c__Alphaproteobacteria;o__Rhodospirillales;f__Acetobacteraceae;Other	0	0	0	0.00172216	0	0	0	0	0	0	0	0	0	0	0	0	0	0			0	0	0	0	0	0	0	0	0	0	0	0	0	0	0	0	0	0	0	0	0	0			0	0	0	0	0
k__Bacteria;p__Proteobacteria;c__Alphaproteobacteria;o__Rhodospirillales;f__Acetobacteraceae;g__	0	0	0	0	0.00109951	0	0	0	0	0	0	0	0	0	0	0	0	0			0	0	0	0	0	0	0	0	0	0	0	0	0	0	0	0	0	0	0	0.000510074	0.00120919	0			0	0	0	0	0
k__Bacteria;p__Proteobacteria;c__Alphaproteobacteria;o__Rhodospirillales;f__Acetobacteraceae;g__Acidocella	0	0	0	0	0	0	0	0	0	0	0	0.00391134	0	0	0	0	0	0			0	0	0	0	0	0	0	0	0.000852757	0	0	0	0	0	0	0	0	0.000298597	0	0	0	0			0.00559512	0	0	0	0.000229991
k__Bacteria;p__Proteobacteria;c__Alphaproteobacteria;o__Rhodospirillales;f__Acetobacteraceae;g__Gluconobacter	0	0	0	0	0	0	0	0	0	0	0	0	0	0	0	0	0	0			0	0	0	0	0	0	0	0	0	0	0	0	0	0	0	0	0	0	0	0	0	0			0	0	0	0	0
k__Bacteria;p__Proteobacteria;c__Alphaproteobacteria;o__Rhodospirillales;f__Acetobacteraceae;g__Roseomonas	0	0	0	0	0	0	0	0	0	0	0	0	0	0	0	0	0	0			0	0	0	0	0	0	0	0	0	0	0	0	0	0	0	0	0	0.0113467	0	0	0.00120919	0			0	0	0	0	0
k__Bacteria;p__Proteobacteria;c__Alphaproteobacteria;o__Rhodospirillales;f__Rhodospirillaceae;g__Magnetospirillum	0	0	0	0	0	0.000601866	0	0	0	0	0	0	0	0	0	0	0	0			0	0	0	0	0	0	0	0	0	0	0	0	0	0	0	0	0	0	0	0	0	0			0	0	0.00332628	0	0
k__Bacteria;p__Proteobacteria;c__Alphaproteobacteria;o__Rhodospirillales;f__Rhodospirillaceae;g__Skermanella	0	0	0	0	0	0	0	0	0	0	0	0.00782269	0	0	0	0	0	0			0	0	0	0	0	0	0	0	0	0	0	0	0	0	0	0	0	0	0	0	0	0			0	0	0	0	0
k__Bacteria;p__Proteobacteria;c__Alphaproteobacteria;o__Rickettsiales;f__mitochondria;Other	0	0	0	0	0.00219901	0	0	0	0.000327547	0	0	0	0	0	0	0	0	0			0	0	0	0	0	0	0	0	0	0	0	0	0	0	0	0	0	0	0	0	0	0			0	0	0	0	0
k__Bacteria;p__Proteobacteria;c__Alphaproteobacteria;o__Sphingomonadales;Other;Other	0	0	0	0	0	0	0	0	0	0	0	0	0	0	0	0	0	0			0	0	0	0	0	0	0	0	0	0	0	0	0	0	0	0	0	0	0	0	0	0			0	0	0	0	0
k__Bacteria;p__Proteobacteria;c__Alphaproteobacteria;o__Sphingomonadales;f__Erythrobacteraceae;Other	0	0	0	0	0	0	0	0	0	0	0	0.00195567	0	0	0	0	0	0			0	0	0	0	0	0	0	0	0	0	0.000182382	0	0	0	0	0	0.000468823	0	0	0	0	0			0	0	0	0	0
k__Bacteria;p__Proteobacteria;c__Alphaproteobacteria;o__Sphingomonadales;f__Erythrobacteraceae;g__	0	0	0	0	0	0	0	0	0	0.00112931	0	0	0	0	0	0	0	0			0	0	0	0	0	0	0	0	0	0	0	0	0	0	0	0	0	0	0	0	0	0			0	0	0	0	0
k__Bacteria;p__Proteobacteria;c__Alphaproteobacteria;o__Sphingomonadales;f__Sphingomonadaceae;Other	0	0	0	0	0	0	0	0	0	0	0	0	0	0	0	0	0	0			0	0	0	0	0	0	0	0	0	0	0	0	0	0	0	0	0	0	0	0	0	0			0	0	0	0	0
k__Bacteria;p__Proteobacteria;c__Alphaproteobacteria;o__Sphingomonadales;f__Sphingomonadaceae;g__Blastomonas	0	0	0	0	0	0	0	0	0	0	0	0	0	0	0	0	0	0			0	0	0	0	0	0	0	0	0.000284252	0	0	0	0	0	0	0	0	0	0	0	0	0			0	0	0.000302389	0	0
k__Bacteria;p__Proteobacteria;c__Alphaproteobacteria;o__Sphingomonadales;f__Sphingomonadaceae;g__Kaistobacter	0	0	0	0	0	0	0	0	0	0	0	0	0	0	0	0	0	0			0	0	0	0	0	0	0	0	0	0	0	0	0	0	0	0	0	0	0	0	0	0			0	0	0	0	0
k__Bacteria;p__Proteobacteria;c__Alphaproteobacteria;o__Sphingomonadales;f__Sphingomonadaceae;g__Novosphingobium	0	0	0.0160305	0.00258324	0	0	0	0	0.000327547	0	0	0	0	0	0	0	0	0			0	0	0	0	0	0	0	0	0	0	0	0	0	0	0	0	0	0	0	0	0	0			0	0	0.000302389	0	0
k__Bacteria;p__Proteobacteria;c__Alphaproteobacteria;o__Sphingomonadales;f__Sphingomonadaceae;g__Sphingobium	0	0	0	0	0	0	0	0	0	0	0	0	0	0	0	0	0	0			0	0	0	0	0	0	0	0	0	0	0	0.00156055	0	0	0	0	0	0	0	0	0	0			0.00152594	0	0	0	0
k__Bacteria;p__Proteobacteria;c__Alphaproteobacteria;o__Sphingomonadales;f__Sphingomonadaceae;g__Sphingomonas	0	0	0.0206107	0	0.0137438	0	0	0	0.00655093	0.000564653	0.00245339	0.0208605	0	0.000201167	0	0	0	0			0	8.68961e-05	0	0.0002079	0.00454054	0	0	0.000387447	0.000568505	0.00038088	0	0.00093633	0	0	0	0	0.000468823	0.00089579	0.00356745	0.000765111	0.00241838	0.000194024			0.00508647	0.000444247	0.00241911	0	0
k__Bacteria;p__Proteobacteria;c__Alphaproteobacteria;o__Sphingomonadales;f__Sphingomonadaceae;g__Sphingopyxis	0	0	0	0	0	0	0	0	0	0	0	0	0	0	0	0	0	0			0	0	0	0	0	0	0	0	0	0	0	0.00031211	0	0	0	0	0	0	0	0	0	0			0	0	0	0	0
k__Bacteria;p__Proteobacteria;c__Betaproteobacteria;o__Burkholderiales;f__Alcaligenaceae;Other	0	0	0	0.159874	0	0	0	0	0	0	0	0	0	0	0	0	0	0			0	0	0	0	0	0	0	0	0	0	0	0	0	0	0	0	0	0	0	0	0	0.000776096			0	0	0	0	0
k__Bacteria;p__Proteobacteria;c__Betaproteobacteria;o__Burkholderiales;f__Alcaligenaceae;g__Achromobacter	0	0	0	0.00200918	0	0	0	0	0	0	0	0	0.0113086	0	0	0	0	0			0	0	0	0.154678	0.000648649	0	0	0	0	0	0	0	0	0	0	0.655135	0	0	0	0	0	0			0.000508647	0	0	0	0
k__Bacteria;p__Proteobacteria;c__Betaproteobacteria;o__Burkholderiales;f__Alcaligenaceae;g__Alcaligenes	0	0.00866337	0	0	0.00439802	0	0	0.0171123	0	0	0	0	0	0	0	0	0	0			0	0	0	0.0002079	0	0	0	0	0	0.00247572	0	0	0	0	0	0	0	0	0	0	0	0			0	0	0	0	0
k__Bacteria;p__Proteobacteria;c__Betaproteobacteria;o__Burkholderiales;f__Alcaligenaceae;g__Sutterella	0	0	0	0	0	0	0	0	0	0	0	0	0	0	0	0	0	0			0	0	0	0	0	0	0	0	0	0	0	0	0	0	0	0	0	0.00149298	0	0	0	0			0	0	0	0	0
k__Bacteria;p__Proteobacteria;c__Betaproteobacteria;o__Burkholderiales;f__Burkholderiaceae;Other	0	0	0	0	0	0	0	0	0	0	0	0	0	0	0	0	0	0			0	0	0	0	0	0	0	0	0	0	0	0	0	0	0	0	0	0	0	0	0	0			0	0	0	0	0
k__Bacteria;p__Proteobacteria;c__Betaproteobacteria;o__Burkholderiales;f__Burkholderiaceae;g__Burkholderia	0	0	0	0	0	0	0	0	0.00196528	0.00169396	0	0.00456323	0	0	0	0	0	0			0	0	0	0	0.000432432	0	0	0	0	0.00019044	0	0	0	0	0	0	0	0	0	0	0	0			0	0	0	0	0
k__Bacteria;p__Proteobacteria;c__Betaproteobacteria;o__Burkholderiales;f__Burkholderiaceae;g__Lautropia	0	0	0	0	0	0	0	0	0	0	0	0	0.00269251	0	0	0	0	0			0	0	0	0	0	0	0	0	0	0	0	0	0	0	0	0	0	0	0	0	0	0			0	0	0	0	0
k__Bacteria;p__Proteobacteria;c__Betaproteobacteria;o__Burkholderiales;f__Burkholderiaceae;g__Pandoraea	0	0	0.00534351	0	0	0.0018056	0.00113572	0	0	0.00282326	0	0	0	0	0	0	0	0			0	0	0	0	0.000432432	0	0	0	0	0	0	0	0	0	0	0	0	0	0	0	0	0			0.00406918	0	0	0	0
k__Bacteria;p__Proteobacteria;c__Betaproteobacteria;o__Burkholderiales;f__Burkholderiaceae;g__Salinispora	0	0	0	0	0	0	0	0	0	0	0	0	0	0	0	0	0	0			0	0	0	0	0	0	0	0	0	0	0	0	0	0	0	0	0	0	0	0	0	0			0	0	0	0	0
k__Bacteria;p__Proteobacteria;c__Betaproteobacteria;o__Burkholderiales;f__Comamonadaceae;Other	0	0	0.00763359	0	0.00109951	0.000601866	0.00227144	0	0.0127743	0.00169396	0.0103042	0	0	0	0.00129032	0	0	0			0	0	0	0	0	0	0	0	0	0	0	0	0	0	0	0	0	0	0.000445931	0	0.00241838	0			0.00152594	0	0	0	0
k__Bacteria;p__Proteobacteria;c__Betaproteobacteria;o__Burkholderiales;f__Comamonadaceae;g__Acidovorax	0	0	0.00152672	0.000287026	0.00274876	0.00150466	0.00227144	0	0.00098264	0.00338792	0.00245339	0.00325945	0.00376952	0	0.00172043	0	0.000154607	0			0	0	0	0	0.000432432	0	0	0	0.000568505	0	0	0	0	0	0.000226091	0	0	0	0	0	0.00362757	0			0	0	0.00453583	0	0
k__Bacteria;p__Proteobacteria;c__Betaproteobacteria;o__Burkholderiales;f__Comamonadaceae;g__Comamonas	0	0	0	0.00114811	0	0.00150466	0.00113572	0.00106952	0.000655093	0	0.00147203	0	0.00161551	0	0.00301075	0	0	0			0	0	0	0.0002079	0	0	0	0	0.00170551	0.00019044	0	0.00343321	0.000304507	0	0	0	0.000468823	0	0	0	0	0			0.000508647	0.00133274	0.00665256	0	0
k__Bacteria;p__Proteobacteria;c__Betaproteobacteria;o__Burkholderiales;f__Comamonadaceae;g__Curvibacter	0	0	0	0	0	0	0	0	0	0	0.00343474	0	0	0	0	0	0	0			0	0	0	0	0	0	0	0	0	0	0	0	0	0	0	0	0	0	0	0	0	0			0	0	0	0	0
k__Bacteria;p__Proteobacteria;c__Betaproteobacteria;o__Burkholderiales;f__Comamonadaceae;g__Delftia	0	0.00618812	0.0175573	0.0140643	0.0137438	0.00331026	0.00795003	0.00213904	0.00524075	0.00790514	0.00736016	0.0182529	0.00269251	0	0	0	0	0			0	8.68961e-05	0	0.0002079	0.000648649	0	0.000186359	0	0.000852757	0	0	0.00124844	0	0.000196889	0.000452182	0	0.00656353	0.00418035	0.00133779	0.000510074	0.00725514	0			0.0106816	0.00710795	0.000302389	0.000242895	0
k__Bacteria;p__Proteobacteria;c__Betaproteobacteria;o__Burkholderiales;f__Comamonadaceae;g__Hydrogenophaga	0	0	0.00152672	0.000287026	0	0	0	0	0.000655093	0	0	0	0	0	0	0	0	0			0	0	0	0	0	0	0	0	0	0	0	0	0	0	0	0	0	0	0	0	0	0			0	0	0	0	0
k__Bacteria;p__Proteobacteria;c__Betaproteobacteria;o__Burkholderiales;f__Comamonadaceae;g__Leptothrix	0	0	0.0167939	0	0.000549753	0.00481493	0	0.00213904	0.00098264	0.00677583	0.00539745	0.00130378	0	0	0.00258065	0.000431034	0	0			0	0	0	0.0002079	0.00108108	0	0	0	0.000852757	0.00019044	0	0.00031211	0	0	0	0	0.000468823	0	0.000222965	0	0	0			0.00356053	0.00133274	0.00393106	0	0
k__Bacteria;p__Proteobacteria;c__Betaproteobacteria;o__Burkholderiales;f__Comamonadaceae;g__Tepidimonas	0	0.00247525	0.0206107	0.0054535	0.0115448	0.00300933	0.00851789	0.00641711	0.00393056	0.00451722	0.0240432	0.0110821	0.0172321	0	0.00387097	0.000215517	0.000154607	0			0	0	0	0	0.00540541	0	0	0.000387447	0.00426379	0.00038088	0	0	0	0.000196889	0.000452182	0	0.00140647	0.000298597	0.000891862	0.000510074	0.0133011	0			0	0	0.00876928	0	0
k__Bacteria;p__Proteobacteria;c__Betaproteobacteria;o__Burkholderiales;f__Comamonadaceae;g__Variovorax	0	0.00123762	0	0	0	0.00240746	0.00227144	0	0	0	0.000981354	0	0	0	0	0	0	0			0	0	0	0	0	0	0	0	0.000284252	0	0	0	0	0	0	0	0	0	0.000222965	0	0.00120919	0			0.00203459	0	0.000907167	0	0
k__Bacteria;p__Proteobacteria;c__Betaproteobacteria;o__Burkholderiales;f__Oxalobacteraceae;Other	0	0	0.00229008	0.00315729	0.0148433	0.00601866	0.00170358	0	0.000655093	0.00282326	0.0122669	0.0130378	0.0188476	0	0.00301075	0	0	0			0	0	0	0	0	0	0	0	0.000852757	0	0	0	0	0	0.00135655	0	0.00562588	0	0.00133779	0.000765111	0	0			0.00101729	0.000444247	0.00393106	0	0
k__Bacteria;p__Proteobacteria;c__Betaproteobacteria;o__Burkholderiales;f__Oxalobacteraceae;g__	0	0	0.00305344	0.000287026	0	0	0	0	0	0	0	0	0	0	0.000430108	0	0	0			0	0	0	0	0	0	0	0	0.000284252	0	0	0	0	0	0	0	0	0	0	0.000255037	0	0			0	0	0	0	0
k__Bacteria;p__Proteobacteria;c__Betaproteobacteria;o__Burkholderiales;f__Oxalobacteraceae;g__Cupriavidus	0	0	0	0	0	0	0.00113572	0.00427807	0	0	0	0	0	0	0	0	0	0			0	0	0	0	0	0	0	0	0	0	0	0	0	0	0	0	0	0	0	0	0	0			0.000508647	0.000888494	0.000604778	0	0
k__Bacteria;p__Proteobacteria;c__Betaproteobacteria;o__Burkholderiales;f__Oxalobacteraceae;g__Janthinobacterium	0	0.00123762	0.0114504	0.02124	0.0247389	0.0123382	0.00851789	0.0245989	0.00753357	0.0163749	0.0215898	0.0580183	0.0113086	0.000201167	0.0055914	0.000215517	0.000154607	0.000288642			0	0	8.5918e-05	0.0004158	0.0198919	0.000192604	0.000186359	0	0.0105173	0.00114264	0	0.00031211	0.00091352	0	0.000226091	0.000272405	0.000937647	0	0.000668896	0.00382555	0.019347	0			0.00356053	0.00222124	0.0145147	0	0
k__Bacteria;p__Proteobacteria;c__Betaproteobacteria;o__Burkholderiales;f__Oxalobacteraceae;g__Ralstonia	0	0	0	0	0.00329852	0	0	0	0	0	0	0	0	0	0	0	0	0			0	0	0	0	0	0	0	0	0	0	0	0	0	0	0	0	0	0	0	0	0	0			0.000508647	0	0.000907167	0	0
k__Bacteria;p__Proteobacteria;c__Betaproteobacteria;o__Methylophilales;f__Methylophilaceae;Other	0	0	0	0	0	0	0	0	0	0	0	0	0	0	0	0	0	0			0	0	0	0	0	0	0	0	0	0	0	0	0	0	0	0	0	0	0	0	0	0			0	0	0	0	0
k__Bacteria;p__Proteobacteria;c__Betaproteobacteria;o__Methylophilales;f__Methylophilaceae;g__Methylotenera	0	0	0	0	0	0	0	0	0	0	0.00441609	0	0	0	0	0	0	0			0	0	0	0	0	0	0	0	0	0	0	0	0	0	0	0	0	0	0	0	0	0			0	0.000444247	0	0	0
k__Bacteria;p__Proteobacteria;c__Betaproteobacteria;o__Neisseriales;f__Neisseriaceae;Other	0	0.00371287	0	0	0.00274876	0	0.000567859	0	0	0	0.00294406	0	0	0	0	0	0.000154607	0			0	0	0	0	0.00172973	0	0	0	0.00426379	0	0	0	0	0	0	0	0	0	0	0	0	0.00407451			0.00356053	0.000444247	0	0	0
k__Bacteria;p__Proteobacteria;c__Betaproteobacteria;o__Neisseriales;f__Neisseriaceae;g__	0	0.167079	0	0	0	0	0.00738217	0.0192513	0.29905	0	0	0	0	0	0.00129032	0	0	0			0	0	0	0.0024948	0	0	0	0.000774893	0.126208	0.0110455	0	0.0062422	0	0	0	0	0	0.000298597	0	0	0	0.000194024			0.0101729	0.0133274	0.00846689	0.0128735	0
k__Bacteria;p__Proteobacteria;c__Betaproteobacteria;o__Neisseriales;f__Neisseriaceae;g__Chitinimonas	0	0	0.00305344	0	0	0	0	0	0	0	0	0	0	0	0	0	0	0			0	0	0	0	0	0	0	0	0	0	0	0	0	0	0	0	0	0	0	0	0	0			0	0	0	0	0
k__Bacteria;p__Proteobacteria;c__Betaproteobacteria;o__Neisseriales;f__Neisseriaceae;g__Eikenella	0	0	0	0	0	0	0	0	0	0	0	0	0	0	0	0	0	0			0	0	0	0	0	0	0	0	0	0	0	0	0	0	0	0	0	0	0	0	0	0.220023			0	0	0	0	0
k__Bacteria;p__Proteobacteria;c__Betaproteobacteria;o__Neisseriales;f__Neisseriaceae;g__Kingella	0	0	0	0	0	0	0	0	0	0	0	0	0	0	0	0	0	0			0	0	0	0	0	0	0	0	0	0	0	0	0	0	0	0	0	0	0	0	0	0			0.00101729	0	0	0	0
k__Bacteria;p__Proteobacteria;c__Betaproteobacteria;o__Neisseriales;f__Neisseriaceae;g__Microvirgula	0	0	0	0	0	0	0.00227144	0	0	0	0	0	0	0	0	0	0	0			0	0	0	0	0	0	0	0	0	0	0	0	0	0	0	0	0	0	0	0	0	0			0	0	0	0	0
k__Bacteria;p__Proteobacteria;c__Betaproteobacteria;o__Neisseriales;f__Neisseriaceae;g__Neisseria	0.00077912	0.00990099	0	0	0	0.000300933	0	0.0160428	0	0	0	0	0	0	0	0	0	0.000144321			0	0	0	0	0	0	0	0	0.000852757	0.00038088	0	0	0	0	0	0	0	0	0	0	0	0			0.00966429	0.00799645	0.00635017	0.000242895	0
k__Bacteria;p__Proteobacteria;c__Betaproteobacteria;o__Rhodocyclales;f__Rhodocyclaceae;Other	0	0	0	0	0	0	0	0	0.000327547	0.00112931	0	0	0	0	0.000430108	0	0	0			0	0	0	0	0	0	0	0	0	0	0	0	0	0	0	0	0	0	0	0	0	0			0	0	0	0	0
k__Bacteria;p__Proteobacteria;c__Betaproteobacteria;o__Rhodocyclales;f__Rhodocyclaceae;g__Azospira	0	0	0	0	0	0	0	0	0	0	0	0	0	0	0	0	0	0			0	0	0	0	0	0	0	0	0	0	0	0	0	0	0	0	0	0	0	0	0	0			0	0	0	0	0
k__Bacteria;p__Proteobacteria;c__Betaproteobacteria;o__Rhodocyclales;f__Rhodocyclaceae;g__Dechloromonas	0	0	0	0.00143513	0	0.000300933	0.00397501	0.00106952	0.00098264	0	0.00196271	0	0	0	0	0	0	0			0	0	0	0	0	0	0	0	0	0	0	0	0	0	0	0	0	0	0	0	0	0			0	0	0	0	0
k__Bacteria;p__Proteobacteria;c__Betaproteobacteria;o__Rhodocyclales;f__Rhodocyclaceae;g__Petrobacter	0	0	0	0	0	0	0	0	0	0	0.000490677	0	0	0	0	0	0	0			0	0	0	0	0	0	0.000186359	0	0	0	0	0	0	0	0	0	0	0	0	0	0	0			0	0	0	0	0
k__Bacteria;p__Proteobacteria;c__Betaproteobacteria;o__Rhodocyclales;f__Rhodocyclaceae;g__Propionivibrio	0	0	0	0	0	0	0	0	0	0	0	0	0	0	0	0	0	0			0	0	0	0	0	0	0	0	0	0	0	0	0	0	0	0	0	0	0	0	0	0			0	0	0	0	0
k__Bacteria;p__Proteobacteria;c__Betaproteobacteria;o__Rhodocyclales;f__Rhodocyclaceae;g__Zoogloea	0	0	0	0	0	0	0	0	0	0	0	0	0	0	0	0	0	0			0	0	0	0	0	0	0	0	0	0	0	0	0	0	0	0	0	0	0	0	0	0			0	0	0	0	0
k__Bacteria;p__Proteobacteria;c__Deltaproteobacteria;o__Desulfovibrionales;f__Desulfovibrionaceae;g__Bilophila	0	0	0	0	0	0	0	0	0	0	0	0	0	0	0	0	0	0			0	0	0	0	0	0	0	0	0	0	0	0	0	0	0	0	0	0.00089579	0	0	0	0			0	0	0	0	0
k__Bacteria;p__Proteobacteria;c__Deltaproteobacteria;o__Myxococcales;f__0319-6G20;g__	0.00038956	0	0	0	0	0	0	0	0.000327547	0	0	0	0.00107701	0	0	0	0	0			0	0	0	0	0	0	0	0	0	0	0	0	0	0	0	0	0	0	0	0	0	0			0	0	0	0	0
k__Bacteria;p__Proteobacteria;c__Epsilonproteobacteria;o__Campylobacterales;f__Campylobacteraceae;g__Campylobacter	0.00038956	0	0	0	0	0	0	0	0	0	0	0	0	0	0	0	0	0			0	0	0	0	0.000216216	0	0	0	0	0	0	0	0	0	0	0	0	0.0107495	0.000222965	0	0	0			0.000508647	0.000888494	0	0	0.0400184
k__Bacteria;p__Proteobacteria;c__Epsilonproteobacteria;o__Campylobacterales;f__Campylobacteraceae;g__Sulfurospirillum	0	0	0	0	0	0	0	0	0	0	0	0	0	0	0	0	0	0			0	0	0	0	0	0	0	0	0	0	0	0	0	0	0	0	0	0	0	0	0	0			0	0	0	0	0
k__Bacteria;p__Proteobacteria;c__Gammaproteobacteria;Other;Other;Other	0	0	0	0	0	0	0	0	0	0	0	0	0	0	0	0	0	0			0.0815488	0.00860271	0.0425294	0.0347193	0.000216216	0	0	0	0	0	0	0	0	0	0	0	0	0	0	0	0	0			0	0	0	0	0
k__Bacteria;p__Proteobacteria;c__Gammaproteobacteria;o__Aeromonadales;f__Aeromonadaceae;Other	0	0	0	0	0	0	0	0	0	0	0	0	0	0	0	0	0	0			0	0	0	0	0	0	0	0	0	0	0	0	0	0	0	0	0	0	0	0	0	0			0	0	0	0	0
k__Bacteria;p__Proteobacteria;c__Gammaproteobacteria;o__Aeromonadales;f__Aeromonadaceae;g__	0	0	0	0	0	0.000300933	0	0	0	0	0	0	0	0	0	0	0	0			0	8.68961e-05	0	0	0	0	0	0	0	0	0	0	0	0	0	0	0	0	0	0	0	0			0.0132248	0.0124389	0	0	0
k__Bacteria;p__Proteobacteria;c__Gammaproteobacteria;o__Alteromonadales;f__Psychromonadaceae;g__Psychromonas	0	0	0	0	0	0	0	0	0	0	0	0	0	0	0	0	0	0			0	0	0	0	0	0	0	0	0	0	0	0	0	0	0	0	0	0	0	0	0	0			0	0.0133274	0	0	0
k__Bacteria;p__Proteobacteria;c__Gammaproteobacteria;o__Alteromonadales;f__Shewanellaceae;g__Shewanella	0	0	0	0.00373134	0.00164926	0	0.00170358	0.00106952	0.00229283	0.00225861	0.000490677	0.00782269	0.00646204	0	0.00129032	0	0	0			0	0	0	0	0.000216216	0	0	0.000387447	0.00113701	0.00076176	0	0	0.000304507	0	0.000678273	0	0.000468823	0	0.000222965	0	0.00120919	0			0	0	0	0	0
k__Bacteria;p__Proteobacteria;c__Gammaproteobacteria;o__Alteromonadales;f__[Chromatiaceae];Other	0	0	0	0	0	0	0	0	0	0	0	0	0	0	0	0	0	0			0	0	0	0	0	0	0	0	0	0	0	0	0	0	0	0	0	0	0	0	0	0			0.00152594	0	0	0	0
k__Bacteria;p__Proteobacteria;c__Gammaproteobacteria;o__Alteromonadales;f__[Chromatiaceae];g__Rheinheimera	0	0	0	0	0	0	0	0	0	0.00282326	0	0	0	0	0	0	0	0			0	0	0	0	0	0	0	0	0	0	0	0	0	0	0	0	0	0	0	0	0	0			0	0	0	0	0
k__Bacteria;p__Proteobacteria;c__Gammaproteobacteria;o__Enterobacteriales;f__Enterobacteriaceae;Other	0.388781	0.0160891	0.0244275	0.0203789	0.00989555	0.017755	0.00851789	0.0256684	0.0111366	0.0180689	0.0377821	0.0488918	0.0242326	0	0.00516129	0	0.000927644	0.000144321			0	0.000173792	0.00893548	0.0033264	0.0177297	0.000385208	0.000559076	0	0.00966458	0.00076176	0.000182382	0.00218477	0.00182704	0.000196889	0.00361745	0.00544811	0.00281294	0	0.00445931	0.00102015	0.00483676	0			0.173957	0.0844069	0.0341699	0	0.000229991
k__Bacteria;p__Proteobacteria;c__Gammaproteobacteria;o__Enterobacteriales;f__Enterobacteriaceae;g__Citrobacter	0	0	0	0	0	0.00120373	0	0.00106952	0	0	0	0	0.00538503	0	0	0	0	0			0	0	0.131025	0.273597	0	0	0	0	0	0	0	0	0	0	0	0	0	0	0.000222965	0	0.0108827	0			0.00406918	0.000888494	0	0	0
k__Bacteria;p__Proteobacteria;c__Gammaproteobacteria;o__Enterobacteriales;f__Enterobacteriaceae;g__Enterobacter	0.00272692	0	0	0	0	0	0	0	0	0	0	0	0	0	0	0	0	0			0	0	0	0	0	0	0	0	0	0	0	0	0	0	0	0	0	0	0	0	0	0			0	0	0	0	0
k__Bacteria;p__Proteobacteria;c__Gammaproteobacteria;o__Enterobacteriales;f__Enterobacteriaceae;g__Erwinia	0	0	0	0	0	0	0	0	0	0	0	0	0	0	0	0	0	0			0	0	0	0	0	0	0.00409989	0	0	0	0	0	0	0	0.0156003	0.000272405	0	0	0	0	0	0			0	0	0	0	0
k__Bacteria;p__Proteobacteria;c__Gammaproteobacteria;o__Enterobacteriales;f__Enterobacteriaceae;g__Escherichia	0	0	0.00534351	0	0.00274876	0	0	0.00320856	0	0.00338792	0.00785083	0.0169492	0	0	0	0	0	0			0	0	0	0	0.000216216	0	0	0	0	0	0	0	0	0	0	0	0.000468823	0	0	0	0	0			0	0	0	0	0
k__Bacteria;p__Proteobacteria;c__Gammaproteobacteria;o__Enterobacteriales;f__Enterobacteriaceae;g__Morganella	0.00077912	0	0	0	0	0	0	0.00320856	0	0	0	0	0	0	0	0	0	0			0.53926	0.283368	0	0	0	0	0	0	0	0	0	0	0	0	0	0	0	0	0	0	0	0			0	0	0	0	0
k__Bacteria;p__Proteobacteria;c__Gammaproteobacteria;o__Enterobacteriales;f__Enterobacteriaceae;g__Proteus	0	0	0	0	0	0	0	0	0	0	0	0	0	0	0	0	0	0.138404			0	0	0	0	0	0	0	0	0	0.00038088	0	0	0	0	0	0	0	0	0	0	0	0			0	0	0	0	0
k__Bacteria;p__Proteobacteria;c__Gammaproteobacteria;o__Enterobacteriales;f__Enterobacteriaceae;g__Providencia	0	0	0	0	0	0	0	0	0	0	0	0	0	0	0	0	0	0			0	0	0	0	0	0	0	0	0	0	0	0	0	0	0	0	0	0	0	0	0	0			0.00152594	0.000888494	0	0	0
k__Bacteria;p__Proteobacteria;c__Gammaproteobacteria;o__Enterobacteriales;f__Enterobacteriaceae;g__Serratia	0	0	0	0	0	0	0	0	0	0	0	0	0	0	0.000430108	0.000215517	0	0			0	0	0	0	0	0	0	0	0	0	0.424403	0.00468165	0	0	0	0	0	0	0	0	0	0			0	0.00177699	0.000302389	0	0
k__Bacteria;p__Proteobacteria;c__Gammaproteobacteria;o__Legionellales;f__Legionellaceae;Other	0	0	0	0	0	0	0	0	0	0	0	0	0	0	0	0	0	0			0	0	0	0	0	0	0	0	0.000852757	0	0	0	0	0	0	0	0	0	0	0	0	0			0	0	0.0027215	0	0
k__Bacteria;p__Proteobacteria;c__Gammaproteobacteria;o__Oceanospirillales;f__Alcanivoracaceae;g__Alcanivorax	0	0	0	0	0	0	0	0.00748663	0	0	0	0	0	0	0	0	0	0			0	0	0	0	0	0	0	0	0	0.00057132	0	0	0	0	0	0	0	0	0	0	0	0			0	0	0	0	0
k__Bacteria;p__Proteobacteria;c__Gammaproteobacteria;o__Oceanospirillales;f__Halomonadaceae;Other	0	0	0	0.000861079	0.00879604	0.00331026	0.00227144	0	0.000327547	0	0	0.00521512	0.00323102	0	0.00129032	0	0	0			0	0	0	0	0.000864865	0	0	0	0	0	0	0	0	0.000196889	0	0	0	0	0	0.000765111	0.0133011	0			0	0	0	0	0
k__Bacteria;p__Proteobacteria;c__Gammaproteobacteria;o__Oceanospirillales;f__Halomonadaceae;g__Halomonas	0	0.00618812	0.0167939	0.00516648	0.00219901	0.00421306	0.00113572	0.00641711	0	0.00621118	0.013739	0.0104302	0.00107701	0	0.00387097	0	0	0.000144321			0	0	8.5918e-05	0	0	0	0	0	0.00113701	0	0	0	0	0.000196889	0.00113045	0.000272405	0.00187529	0	0.00200669	0.00102015	0.00483676	0			0	0	0	0	0
k__Bacteria;p__Proteobacteria;c__Gammaproteobacteria;o__Pasteurellales;f__Pasteurellaceae;Other	0	0	0	0	0	0	0	0	0	0	0	0	0	0	0	0	0	0			0	0	0	0	0	0	0	0	0	0	0	0.00031211	0	0	0	0	0	0	0	0.00178526	0	0			0	0	0	0.00631528	0
k__Bacteria;p__Proteobacteria;c__Gammaproteobacteria;o__Pasteurellales;f__Pasteurellaceae;g__Haemophilus	0	0	0.000763359	0	0.00164926	0.000300933	0.00965361	0.00534759	0	0	0	0	0	0	0.00172043	0.00107759	0	0			0	0	0	0	0.00151351	0	0	0	0	0.00038088	0	0.48221	0.000609013	0.0387872	0	0	0	0	0.00156076	0.20811	0.00241838	0			0.00305188	0.00799645	0	0.638815	0
k__Bacteria;p__Proteobacteria;c__Gammaproteobacteria;o__Pasteurellales;f__Pasteurellaceae;g__Pasteurella	0	0	0	0	0	0	0	0	0	0	0	0	0	0	0	0	0	0			0	0	0	0	0	0	0	0	0	0	0	0	0	0	0	0	0	0	0	0	0	0			0	0	0	0	0
k__Bacteria;p__Proteobacteria;c__Gammaproteobacteria;o__Pseudomonadales;f__Moraxellaceae;g__Acinetobacter	0.00116868	0.0111386	0.010687	0.0120551	0.0197911	0.0126392	0.00454287	0.00213904	0.0098264	0.00169396	0.0171737	0.0202086	0.0296177	0.0185073	0	0	0.000154607	0			0	0.000521376	0	0.000623701	0.008	0	0	0	0.00483229	0.00057132	0	0.0146692	0	0	0	0	0.00140647	0.00149298	0.00512821	0.000765111	0	0.00310438			0.0376399	0.00133274	0.00453583	0.000728686	0
k__Bacteria;p__Proteobacteria;c__Gammaproteobacteria;o__Pseudomonadales;f__Moraxellaceae;g__Alkanindiges	0	0	0	0	0	0	0	0	0	0	0	0	0	0	0	0	0	0			0	0	0	0	0	0	0	0	0	0	0	0	0	0	0	0	0	0	0	0	0	0			0	0.00222124	0	0	0
k__Bacteria;p__Proteobacteria;c__Gammaproteobacteria;o__Pseudomonadales;f__Moraxellaceae;g__Enhydrobacter	0	0	0	0.00401837	0	0	0	0	0	0.00395257	0.00588813	0.0065189	0.00107701	0	0	0	0	0			0	0	0	0	0	0	0	0	0.00113701	0	0	0.00031211	0	0	0	0	0.000937647	0.000298597	0	0	0	0			0.00966429	0	0.00181433	0	0
k__Bacteria;p__Proteobacteria;c__Gammaproteobacteria;o__Pseudomonadales;f__Moraxellaceae;g__Moraxella	0	0	0	0	0	0	0	0	0	0	0	0	0	0.000201167	0	0	0	0			0	0	8.5918e-05	0	0	0	0.000186359	0	0.268334	0.322986	0	0	0	0	0.0144698	0	0	0	0	0	0	0			0	0.00177699	0.0374962	0.0633957	0
k__Bacteria;p__Proteobacteria;c__Gammaproteobacteria;o__Pseudomonadales;f__Moraxellaceae;g__Perlucidibaca	0	0	0	0.00114811	0	0	0	0	0	0	0	0	0	0	0	0	0	0			0	0	0	0	0	0	0	0	0	0	0	0	0	0	0	0	0	0	0	0	0	0			0	0	0	0	0
k__Bacteria;p__Proteobacteria;c__Gammaproteobacteria;o__Pseudomonadales;f__Moraxellaceae;g__Psychrobacter	0	0	0	0	0	0	0	0	0	0	0	0	0	0	0	0	0	0			0	0	0	0	0	0	0	0	0.00369528	0	0	0	0	0	0	0	0	0	0	0	0	0			0	0.00177699	0	0	0
k__Bacteria;p__Proteobacteria;c__Gammaproteobacteria;o__Pseudomonadales;f__Pseudomonadaceae;Other	0.00038956	0	0	0	0.0197911	0.00120373	0	0	0	0	0.000490677	0	0	0.497687	0.00215054	0	0	0			0.37162	0.0647376	0.344359	0.368607	0.683892	0.991718	0	0	0.000852757	0	0	0	0	0.0183107	0	0	0	0.000298597	0.00156076	0	0	0.000194024			0.00203459	0	0.00181433	0	0
k__Bacteria;p__Proteobacteria;c__Gammaproteobacteria;o__Pseudomonadales;f__Pseudomonadaceae;g__	0	0.00247525	0.000763359	0	0	0	0	0	0	0	0	0	0	0.0030175	0	0	0	0			0	0	0	0	0.000216216	0	0	0	0	0	0	0	0	0.000196889	0	0	0	0	0	0	0	0			0	0	0	0	0
k__Bacteria;p__Proteobacteria;c__Gammaproteobacteria;o__Pseudomonadales;f__Pseudomonadaceae;g__Pseudomonas	0.00116868	0.00866337	0.0129771	0.00459242	0.0280374	0.00902799	0.00908575	0.0117647	0.0049132	0.0118577	0.0274779	0.0215124	0.00538503	0.000201167	0.00258065	0.000215517	0	0			0.00021631	0.000260688	0.000257754	0.000623701	0.0172973	0.00096302	0.46981	0	0.0119386	0.00019044	0	0.00093633	0	0.000393778	0.00113045	0.000544811	0.00187529	0.00089579	0.00111483	0.000510074	0.00967352	0			0.0427263	0.0279876	0.0698518	0	0
k__Bacteria;p__Proteobacteria;c__Gammaproteobacteria;o__Vibrionales;f__Vibrionaceae;g__Vibrio	0	0	0	0	0	0	0	0	0	0	0	0	0	0	0	0	0	0			0	0	0	0	0	0	0	0	0.000568505	0	0	0	0	0	0	0	0	0	0	0	0	0			0	0	0	0	0
k__Bacteria;p__Proteobacteria;c__Gammaproteobacteria;o__Xanthomonadales;f__Sinobacteraceae;g__	0	0	0	0	0	0	0	0	0	0	0	0.00195567	0	0	0	0	0	0			0	0	0	0	0	0	0	0	0	0	0	0	0	0	0	0	0	0	0	0	0	0			0.000508647	0	0	0	0
k__Bacteria;p__Proteobacteria;c__Gammaproteobacteria;o__Xanthomonadales;f__Xanthomonadaceae;Other	0	0	0	0	0	0	0	0	0	0	0	0	0	0	0	0	0	0			0	0	0	0	0	0	0	0	0	0	0	0	0	0	0	0	0	0	0	0	0.00120919	0			0	0	0	0	0
k__Bacteria;p__Proteobacteria;c__Gammaproteobacteria;o__Xanthomonadales;f__Xanthomonadaceae;g__Luteibacter	0	0	0	0	0	0	0.00170358	0	0	0	0	0	0	0	0	0	0	0			0	0	0	0	0	0	0	0	0	0	0	0	0	0	0	0	0	0	0	0	0	0			0	0	0	0	0
k__Bacteria;p__Proteobacteria;c__Gammaproteobacteria;o__Xanthomonadales;f__Xanthomonadaceae;g__Luteimonas	0	0	0	0	0	0	0	0	0	0	0	0	0	0	0	0	0	0			0	0	0	0	0	0	0	0	0	0	0	0	0	0	0	0	0	0	0	0	0	0			0.00610376	0	0	0	0
k__Bacteria;p__Proteobacteria;c__Gammaproteobacteria;o__Xanthomonadales;f__Xanthomonadaceae;g__Lysobacter	0	0	0.00305344	0	0	0	0	0.00320856	0	0	0	0	0	0	0	0	0	0			0	0	0	0	0	0	0	0	0	0	0	0	0	0	0	0	0	0	0	0	0	0			0	0	0	0	0
k__Bacteria;p__Proteobacteria;c__Gammaproteobacteria;o__Xanthomonadales;f__Xanthomonadaceae;g__Pseudoxanthomonas	0	0.00123762	0	0	0	0	0	0	0	0	0	0.00065189	0	0	0	0	0	0			0	0	8.5918e-05	0	0	0	0	0	0	0	0	0.00031211	0	0	0	0	0.000937647	0	0	0	0	0			0	0	0	0	0
k__Bacteria;p__Proteobacteria;c__Gammaproteobacteria;o__Xanthomonadales;f__Xanthomonadaceae;g__Rhodanobacter	0	0	0.00305344	0.000287026	0.00164926	0.00150466	0	0	0.00131019	0.00169396	0.00245339	0.0182529	0.0102316	0	0.00473118	0.000215517	0	0			0	8.68961e-05	0	0	0.00735135	0.000192604	0	0	0.0122229	0.00038088	0	0.00062422	0	0	0	0	0	0.000298597	0	0	0	0			0.0203459	0.0128832	0.0130027	0	0
k__Bacteria;p__Proteobacteria;c__Gammaproteobacteria;o__Xanthomonadales;f__Xanthomonadaceae;g__Stenotrophomonas	0.251656	0.0222772	0.0656489	0.0421929	0.0203408	0.0120373	0.0335037	0.0245989	0.0203079	0.0248447	0.0490677	0.0541069	0.0199246	0.0118688	0.0107527	0	0.00278293	0.00101025			0	8.68961e-05	0	0.0004158	0.0101622	0.000385208	0	0	0.0181922	0.00038088	0.000182382	0.00905119	0.103837	0.000590667	0.00180873	0.00163443	0.01594	0.000597193	0.0057971	0.00433563	0.019347	0			0.0132248	0.0173256	0.0123979	0	0.000229991
k__Bacteria;p__Spirochaetes;c__[Leptospirae];o__[Leptospirales];f__Leptospiraceae;g__Leptospira	0	0	0	0.00143513	0	0	0	0	0	0.00112931	0	0.00586701	0.00107701	0	0.00258065	0	0	0.000144321			0	0	0	0	0	0	0	0	0.00113701	0	0	0	0	0	0	0	0	0	0	0	0	0			0	0	0	0	0
k__Bacteria;p__Synergistetes;c__Synergistia;o__Synergistales;f__Dethiosulfovibrionaceae;g__Jonquetella	0	0	0	0	0	0	0	0	0	0	0	0	0	0	0	0	0	0			0	0	0	0	0	0	0	0	0	0	0	0	0	0	0	0	0	0	0	0	0	0			0	0	0	0	0
k__Bacteria;p__TM7;c__TM7-1;o__;f__;g__	0	0	0	0.00344432	0	0	0	0	0	0	0	0	0	0	0	0	0	0			0	0	0	0	0	0	0	0	0	0	0	0	0	0	0	0	0	0	0	0	0	0			0.00203459	0	0	0	0
k__Bacteria;p__TM7;c__TM7-3;o__;f__;g__	0	0	0	0	0	0	0	0.00320856	0	0	0	0	0	0	0	0	0	0			0	8.68961e-05	0	0	0	0	0	0	0	0	0	0	0	0	0	0	0	0	0	0	0	0			0.00508647	0	0	0	0
k__Bacteria;p__TM7;c__TM7-3;o__CW040;f__;g__	0	0	0	0	0	0	0	0	0	0	0	0	0	0	0	0.000646552	0	0			0	0	0	0	0.000864865	0	0	0	0	0	0	0	0	0	0	0	0	0	0	0	0	0			0	0	0	0	0
k__Bacteria;p__TM7;c__TM7-3;o__EW055;f__;g__	0	0	0	0	0	0	0	0	0	0	0	0	0	0	0	0	0	0			0	0	0	0	0	0	0	0	0	0	0	0.00093633	0	0	0	0	0	0	0	0	0	0			0	0	0	0	0
k__Bacteria;p__Verrucomicrobia;c__Verrucomicrobiae;o__Verrucomicrobiales;f__Verrucomicrobiaceae;g__Akkermansia	0	0	0	0	0	0	0.00511073	0	0	0	0	0	0	0	0	0	0	0			0	0	0	0	0.00778378	0	0	0	0	0	0	0	0	0	0	0	0	0	0	0	0	0			0	0	0	0	0
k__Bacteria;p__WPS-2;c__;o__;f__;g__	0	0	0	0	0	0	0	0	0	0	0	0	0	0	0	0	0	0			0	0	0	0	0	0	0	0	0	0	0	0	0	0	0	0	0	0	0	0	0	0			0	0	0	0	0
k__Bacteria;p__[Thermi];c__Deinococci;o__Deinococcales;f__Deinococcaceae;g__Deinococcus	0	0	0	0	0	0	0	0	0	0	0	0	0	0	0	0	0	0			0	0	0	0	0	0	0	0	0	0	0	0.00187266	0	0	0	0	0	0	0	0	0	0			0.00508647	0	0	0	0
k__Bacteria;p__[Thermi];c__Deinococci;o__Deinococcales;f__Trueperaceae;g__Truepera	0	0	0	0	0	0	0	0	0	0.00451722	0	0	0	0	0	0	0	0			0	0	0	0	0	0	0	0	0	0	0	0	0	0	0	0	0	0	0	0	0	0			0	0	0	0	0
[truncated: 25 more columns]
